# Supplementary material for: Novel porcine repetitive elements
Source: BMC Genomics. 2006 Dec 1;7:304. doi: 10.1186/1471-2164-7-304 (PMC1713245; doi:10.1186/1471-2164-7-304)
Supplement: Additional file 1 — Fasta file of novel porcine repetitive elements. Each definition line includes an accession number along with the start and end positions for that repetitive element. [file 1471-2164-7-304-S1.fas]

>MPRE2 is from AC130792 bp 85038 to 85148 with length 111
AAACAATCTACATGTAGAATGATTTGCACAGAACATGTACTGAATGCTGGCAGAAGACCTTAAACCTCCAAAAAGGGGAAGAAACCCTCCACATAACTGGGTAGAACAAAA
>MPRE3 is from AC130792 bp 16178 to 16588 with length 411
CCCACAAACACAACAAAAAAAAGCACATCTACAGAGTAAATGACTCGCACAGAGGAGCAACCAATCGCTGGCAGAGGAACCTAAACTCCAATAACGGCAAGAAGTTCGTGACATTATTGGGCAGAACAGGAGAAAAGAGGAGAGTGAGAGAAGGTGAATCCGAGCGGGACAGGCGCTCCCGAAAGGGAACTGCAGAGGAGAAAGGGATCCCTCACCCTGGAAACTCACCTACCGGGCGAAAGATCAAACTAACCGGAGGAATCTCCAGATGCAGAGAAGAGTGTAGCAGTAAGTTGGAGTACGGAAAAGCCGATCAAGAGCCCAATAGACCATCTGAACTACGGGCACAGTCACCAAAAATTGAGACGCCTGGGTGGGGGCTGGGCACCGAGACCTCGCTTCCGAAGGTTA
>MPRE6 is from AC107318 bp 110632 to 110886 with length 255
CCCTGATGATGCCACTGCCGAACACTTCAGGCAGTATCCACATGCTTGATCACTGTCACTTCCCAGGATCCTGCAACTAGGAGCAGCCTATGCAGCACCTCCTGCATGGGCTAAATGGGATGAGATGCTTCTTGCGCACTCTGCAGCTGGCAGGGACAAACCACCACAGTTATCTCTGATTCCACAGGTGGGCTTGGCCCACTGCCACTGGGGGTTCGTTAAAAGGCACCACTTGTGGCTCCAATCACCTCAATG
>MPRE11 is from AC118988 bp 18534 to 18609 with length 76
TTTCATTATAGTTGATTTACAGTCTTCTGTCAATTTCTGCTGTACAGCAAAGTGAACCAGTTACGCATATATATAC
>MPRE12 is from AC118988 bp 2453 to 2652 with length 199
AGAAACTCCGAGACAGGGTTTTGGGCAAGGAGAAAAAAATCGCTTTATTGCTTTGTCAGGCAAAGGAGGGTCACAGCGAGCTAATGCCTTAAAGACCCCCGCCCCCTTAGGAGAGATTGGGAGGTAGTTTTATAGTTTTGGGAAAAACCTGCAGATACAGATCAGGGTTGAGGCCAGCTTGCATTGTTTTCAAAGCTGG
>MPRE14 is from AC118988 bp 1665 to 1898 with length 234
AAGGCTCCACGATATTCTGTATATTCCTTGAGGAGGAGCCAGGACCTGCCCTAAGGCTGCACTGCTGGCTCTTGACGGCTCCTCCCTGGTCTCTGCATCCCCTCCCTTCCCTGATGAGCAGCTGCCCTTTGGAACGCAGGGAAGGTCACGGAGGCCCAGGCTTATTCCCTAAAAACAAGAAATGGAGGACACGGAAAGGTCTGTGTGCCTAGGAGCCCACAGGGCACTACCTGG
>MPRE15 is from AC135219 bp 172932 to 173843 with length 912
GGTGACCTTTTTACAGATAACAGAGTTGTAGCCTCTCTTACTTCTGATGTCTGCCCCACTTGTGTATGAACTTGGTACCAGGGCTTGCTGTAGGCTTCCTGCTGGGAGGGACTGATGCCTGCCCACTGGTAGGTGGAGCTGATTCCTATCCCTCTGGTGGGTGGGGCTTTGTATCTGGGTGAGATTAGAGGTGGCTGTGTGCCTGGGGGTCCTTAGGCATCCTGATGGGTGGGGCTTTGATCCCACCTGGATTGTTGTTTGGCCTGGGGCTTCTCACCACTGCTGGGGCCAGATTTTCCCAGAATGGCCACCTCCAGAGAAAGGCATGCTGATGAATATTTCCAAGAGCTTTTCTTCCAATGTCATTCCCCCACAACGAGCCACATTCACCCCTGTTTTCCCAGGAGGTCCTCCAAGAACTGCAGTCAGGTTTGACCCAGATTCCTATGGAGATTTTGCTTTGCCCTGGTACCCAGTGCAAGTGAAAGTCTGTGTGAGCCTTTTAAGAATGGGGTCTCCATTTCCTCCAGTCCTGTGGAGCTCCTGCACACAAGCTCCACTGGCCTTCAATACCAGATGCTCTGGGGACTCTTTCTCCCAGTGCCAGATCCCCACACTTGGGAGTTTGATGTGGGGCTAGTACTCTCACTCCTGTAGGTGAGTCTCTGTGATATAGTCACTTTCCAGTCTGTGGGGCTTCCCACTCGGGAGGTATGGGGTTGCTTATATCACGTAGTCACCCGTCATACCTCTTGATATGGCATCCTCTTTTTTTTTCTGGAGTAGGATATCTTTTTGAAAGTTTCTGGTCCATTTGGTTGATGATTGCTCAGTATTTGGTTTTAAGTTTTTTTGTTTTTAGGAGAGAAGTTGAACTCCAGTCCTTCTATTCCTCCATCCTAATCCAATCTC
>MPRE16 is from AC135218 bp 73152 to 73427 with length 276
AAGCATGGACTTGGAGAGGAGACTTGTGGTTGCCCAGGGGGAGGGAGAGGGGGTGGGGTGGACTGGGAGCTTGGGGTTAATAGATGCAGACTATTGCCTTTGGAATGAATGAGCAATGAGACCCTGCTGTGCAGCACTGGGAACTATGTCTGGTCACTTATGATGGTGCATGAGAATGTGAGAAAATAGAATGTGTACATGTGTGTGTAACTGGGTCACCATGCTGTACATTAAAAAACTGACAGAACACTGTAAACCAGCTATAATGGAAAAAAT
>MPRE17 is from AC104676 bp 137437 to 138306 with length 870
CACAGTTGCATTCACACAGATTGTTATATCATAGATCTTAAGAAACAGATTGACTCCCTCTGGAGAAGTGGAATGGAAAATATGCTGAGACAAATAGGAAATTTATTCTATACTTTATCCCTTTTTGTATGGCTTTCATCTTTACTATTTAGTATTACCTATTACATTTCAATTTTTCTTTAAAAATTAGCATTATATTAAAATTGTGTATATTATGCAACTAAAGTTTATAAAGAAGAAAGCCTTATATACCATTAAATATTTTATATAGCATAATAAAAAGAATAGCTTAACTGGTAAGAATAACAAAAATAATACACCCTCTGAAAATAAGTAAAATATAAAATGCATAAATTGGTTAAAAAACAGTGTAACTATATAAATATGTCCTCACAATTTGTTACATTTTATTGACTCTTCAATATAGGCATTACACCATTCTAGGTGATGTATGATAAACAAGACATTACAGACCTTACATTGTACCATGGAGAGAAATGGTTATTAATAATACAATTGTAGAACTGTATTATTTAATTATACAGTTGCATTATTTAATTATAATTATGATAAATTCTTTGATGGAGAGGAAATCAGATGTAAGAAGACTTCAGCATTCCAAGAATGATGTCAAACGACCCCCTTCATGGTGGATTTTGCACTTATTTACTATGAGATATATTTCTTCTCCAGAGATTCCTTGTTTGTGTATCAATTGTAGATTTTTGGTTTGCAGTTATTCTGAAGTTTTGATATAAGAGTCTCTATGTCTATGAGATTGTTTTAAGTTGTTGGTCTCTTAATTGCAAGTTCATCTCCAGTGTCCTTGAATTTGTACCCACCTCTTCTCATGATTTCTGATTTTGGTGG
>MPRE19 is from AC104484 bp 152360 to 152484 with length 125
CTATATGTATATGAGATTGTTTTAAGTTGTTGTTCTTTTAATTGCAAGTTCATCTCTAGTATCCTGCATTTGTACCCACCTCTTCTCATGACTTCAGATTTTGGTGGTATAATTGTGCATGGATG
>MPRE21 is from AC105369 bp 91669 to 92263 with length 595
CACAGGTAGTTGTAGAAGTCCCGATAAAGGCTCATAGAGAGGGAAATCTAGAGGACTTTGGGAGATCACTGTAAGTTAATAAATCACTCAAAAAAGCCATCAGAACAAGGGAGGCTTGCTTGACTAGTGGAAGTTCCAGAATTGCCTGAGATCGTTGGGTGGGGAGTGGGATTAGGCCTTCGTTCAGATTTAGACCAAGGGCAGGAGTTTGAGGACTGCCCTTCTGCTGATTTGAATACACACCTCACCGGATCCCAAGGAGGAGCTAGTACTCTGATAAAGGAAGAGGCGGTCTTTTCTGACCCGACTCCCCTTGGATGATACAACAGTAGCCCACTGGATCCACGGGGCAGACTTTCCTTGCCTGCCCATTTGCATCTCTCACAAGCGTCCTATCCTAATAAATCTATTTCGTGCCCATCACTTTGTCTCTCGATGAATTCCTTCTGAGCGGAGGCATGAAGAACCTGAACCTCATCCAGATATCGGGTGAGTGCTAATGTAAAACATGGGTTCAAGTCCCAATCTGGATTTGGGCTGGGTTCGAGTCCCAGCACATGGGTTCAAGTCCCAATCTGTGTTCTGGCTAGGTTCA
>MPRE22 is from AC136885 bp 106909 to 107074 with length 166
TGCAGAAGGGCATGGGTACTCAAAAAGCACACGCAAAGAAGAAAAGACTCTCTCTATTTATCCCTAACACAGGTGATGTACCTGTCCCCTTCCCATTGGTCGGGTCAGGGCGCACATTCTTCTCAGTTGGCTAATTTGAAACAAATCGTTATTGGGAAAAGAGGGA
>MPRE26 is from AC105369 bp 143887 to 144210 with length 324
CCATCAGTAAACAGGCTGCCTAAAGGCCCCCCCAGGCACACAGCCACCTCTAATCTCACCCAGAGACAAAGTCCCATCCACCAGAGGGATAGGAATCAGTTCCACCTACCAGTGGGCAGGCACCAGTCCCTCCCATCAGGAAGCCTATAGCAAGCCCCCTTACCAACTTCAGCCACAAGTGGGCCAGACATCAGAAATAAGAGAGGCTACAACTCTACTGTCTGCAAAAAGGAGACCACACCAAAAACCTATACAAATGAAAAGGCAGAGAACTGTAACTCAGATAAGGGAGGAAGAAAAAGCCCCAGGAAAACAGCTAAGTGA
>MPRE28 is from AC130792 bp 17203 to 17342 with length 140
TCTCGGACGGTTTTTCTGAGTCGGGTTTCCCCAGGGAGGAGCCTCTTCGGTTTCCAACGGCCCTGCTACCCGCCCAAGCCCCCAGGGGATGCTCTAGTGGACCAGCTGCATAGGACTGCCAGCTCCAGGCAGGACCCCCT
>MPRE38 is from AC104676 bp 149489 to 149664 with length 176
TTTTTATTTTTTCCATTATAGTTGTTTTACAGTGTCCTGTCAGTTTTCTACTGTACAGCAATGTGACCCAGTCACACATACATATATACATTCTTTTTCTCACATTATCCTCCCTCATGCACCATCATAAGTGACTAGATATAGTTCCCAGTGATATACAGCAAGATCTCATTGCT
>MPRE42 is from AC124165 bp 108252 to 108471 with length 220
TTTTTTTTTTATTACTCAAATGAATTTATCACATCTGTAGTTGTATAATGATCATAATAATCTGATTTCACAGGATTTCCATCCCACAGCCCAAGGACATCCCCCCAACCCCCAAACTGTCTCCTCCAGAGACCATAAGTTTTTCAATGTCTGTGAGTCAGCATCTGTTGTGCAAAGAAGTTAAGTCTGTCCTTTTTTCAGATGCCACGTGTCGGTGAAA
>MPRE44 is from AC146969 bp 208716 to 208770 with length 55
TTAAATCTGTATGCTGGCTTATTTGAATGACTGCTCTCTGATTGGGGTTTCCTCA
>MPRE49 is from AC145048 bp 133258 to 133478 with length 221
GTGCAGAAAAGACAAGTCTACTGAGGCAAGCGACACTGTTAACACAGTGGGCCAACTTCCTGAAAATCAGGGCGAGCCGACTCTGGGCGCATGGCTGTGTCTGTTTTTATATAGCTCACAGACAAAAGAGTGTGAGGAGTGGTCTTGCCATACATCTGTTGACCTGCTGATTGGTTGGGGAAGAATGGGGTCCTCTGATACACTTGCTGGTTTGCTGGGGA
>MPRE50 is from AC145014 bp 66056 to 66191 with length 136
TTTCTTCGTTTCCTTTTTGGGTTGGATGGTTTCCATTTATTTTATGCTTTAGTACTTTTCTTTTCAGTTTTTGGGAGTGTAATGTTTGGTTTTGATTTGTGGTTGCCTGGTTTTTTAAGCACGTTAAGCCCTTCCT
>MPRE51 is from AC087160 bp 134690 to 134760 with length 71
TTGACGTGTGGGCTACTTTTGGTTTGGATGCTTGCTGTCTCTTTACTCAGTGTGTGCAGGCCTTTATCCCC
>MPRE52 is from AC104483 bp 4843 to 5183 with length 341
AAGAATTAAGAAGATATAGGATGGAGGAAATAGCAATTTTAAAGCAATCACTTAAATAAGCCAGTATTCAAATTAAAAACAAAACAAAACAAAAACAAAAACCTATTTGTGAAAGTGATGATAAACAAGAGGAACAGCAAAAGGGTAATAAACATGACAATGTAAAAGTGACATCCAAATCATAAAATGTGGGGAAGGAGAGTATGAAAATCTAGACTTTTTTTTTTTTTACAAAGTGTTTGTGCCTATATGACTATCAGTCTAAAGCAAACAGATAAAGGAAGGGGTTAGCATATATGGAAAACAGGGCAACCACAAATCAAAAACACATTCACAAAAAC
>MPRE54 is from AC145048 bp 96806 to 97131 with length 326
CGGGAAAGAAATGGACAAAGAAACTATGAGACTTAAGGGACATTCCAACCCCTAAAACCCTATTGGACAAGGACTGATATGGACAATTGAACAAGGCCAATGGGAGAAAACCACATTTTTCTGGACCCCACGTTGCTACTCCCACCCCAAATTTAAGGAATAAAAACCCCTATAGGACAATAGAGAAGGGGGCTCTTCTTCCCCCCTACCAGCAACCCTGGGAGCAATTTGCTTGCCTTTAATAAAAACTTTGCTTGCTTGCTGCCTGTGTGTTCACGGAGTTCATTCTTCGACTGCTGTGAACAAGAACCCAGATTCCGGTGTCA
>MPRE55 is from AC091755 bp 60213 to 60373 with length 161
CACCATGAAGGTTTTAGTGCTTTCCTAGATACGAGGAGATGCAGGAATTGGGCTCGTAAAATCCCCTCCTGAAAATCTCTCTCCGAAGACTTGTTCTGCCAGTTTTCCCAGAGCACAGAGCGCCTCACTCCTGAGCTCCACCCTGAGCTCTTCCAGGGGGT
>MPRE58 is from AC138169 bp 105235 to 105430 with length 196
ACAATAAACTTTATACCTGTTTTTACAGTCTTTGCCTCCTTGAAACATTCTTTTTTTCAACATGGGGCGAGAATCAGGGCAATTCTTCTTCTAGCCTCTAGTAAGTCTAGTGGTTAGGATTCCTGGTTTTCAACCAGGCTGCCCAGGTTCAATCTCGGGAGCAGAAAATTAAGATCTCAATCCAAGCCATCACTCA
>MPRE59 is from AC138047 bp 74288 to 74410 with length 123
TGGATTATCAGATACAAACTATTATATAATAGATGTATAATAAACAAGGTCCTATTGTAGAGTACACAGAACTGTATTCAGTATCCTGTGATAAACCATAATGGAAAATAATGATAAAGAATA
>MPRE60 is from AC145047 bp 15860 to 16010 with length 151
TGAGGCAGAATAATAACTCATGTAGTCAATGTAGGAGCATGGGCTTCGATGCATTCTTTGATATGGCCATTGATTAGCATTTGTGTTTTAAGAGCTCCAGAGAGTAATATCTCCACCCACTTGTTTACTATAGAGGGTGTAACTATACCCA
>MPRE61 is from AC144901 bp 56091 to 57149 with length 1059
AGCTCACCTGAACGGTACAAGCCGAAGGTGGGCTTCTGGTCAGGATAAAAGCCTGCCTGTACAGTACAAGCCGAGGGCAGGCCTCGGGTTACACAGCTCTCATTTTGATGTTTATGGGGAAGAATTGGGGCTTTCCTGGGAAAACAATTTCCATGTTTGCGCCAGAGAACATGGATTGTTTCTTGGGTAACCTAGTCTTTCCTGTTGTTTTATTTGTTATTCAGTTTTCCTCAGTCTTTCCTGATTATTTACTTCTTATTCTTATTTCCCATTCTTATTTTCCTGTGGTGATTTGTGATTTAACAAAGTTACAACAATAATATAATAAGAATTTCATCCTGAAGGACTTTCCCCTATTTAAATCCAACTTAATTAATGTATAGTGTTTATCTACTAACTAGTTACAGTAAACTTTAGAGTTAGGATTTTAATGAGGTTCATAGAAGTTAGACATATATTATTCTTGACCAAAAGACACCTAGCTATGAGTTACAGAAGCTTTTAAGTGATAGCTAGTTAAGTTGGTTTATATTTTCTTACACTGTCTCCTTGTCATAACACTTTGAAGATAAGCACCAGTCTAAAAACAAGATTTGTAAATGCAAAATTCTTGTGTCTGTGACCTCTTCAACTTGTGGAGACTTGCTAGCCAAGGGATGATTTGTACTGAGTCTCCTCCTTTCCACATGATGTATTGTACCTAATTGCCCTTAAATTGTACTCACTAAGTTTAGTTAAGACAGAGATCTTAAAACATGATGTATTGTACCTAATTGCCCCTAAATTGTACCCACTAAGTTTAGTTAAAACAAAGATCTTAAAACATGATGTATAGCTGCTATACCATGTAATAGTTAACCAGTGTACTTTTAACACTGTGATGTAATCTGTAGTGAAAAACTGTCTATATAATCAACCGCTGTTGCCAATAAAATTTGAGCAGTTCAGCGCCCTGAAAGAAGGGACAAAGAGGCTGTCTCCGTATTGTACATTCACTAACACTGTGTCCCTCTCCTATCGGGAAAAAGTGTACACTCCCTGGCTGCTGGAGCTGGCCTC
