# Supplementary material for: Novel porcine repetitive elements
Source: BMC Genomics. 2006 Dec 1;7:304. doi: 10.1186/1471-2164-7-304 (PMC1713245; doi:10.1186/1471-2164-7-304)
Supplement: Additional file 2 — Fasta file that provides the sequences used to create Figure 3. The definition lines include the accession number with the start and end positions of the sequence. [file 1471-2164-7-304-S2.fas]

>Pig_AC091755_60213 to 60373
CACCATGAAGGTTTTAGTGCTTTCCTAGATACGAGGAGATGCAGGAATTGGGCTCGTAAAATCCCCTCCTGAAAATCTCTCTCCGAAGACTTGTTCTGCCAGTTTTCCCAGAGCACAGAGCGCCTCACTCCTGAGCTCCACCCTGAGCTCTTCCAGGGGGT
>Pig_AC091755_62527 to 62689
CACCATGAAGGTTCTTAGTGCTTTTCTGCTTACAAGGAGATGCAAGAACTGGGCTCGTAAAAATCTTCTCCTGAAAATATCTCTCCGAAGACCTGTTCTGCCAGTTTTCCCAGAGCACAGAGCACCTCACTCCTGATCGCCCCCACGAGCTCTTTCAGGGGGT
>Pig_AC091756_122845 to 123005
CACCATGAAGGTTTTAGTGCTTTCCTAGATACGAGGAGATGCAGGAATTGGGCTCGTAAAATCCCCTCCTGAAAATCTCTCTCCGAAGACTTGTTCTGCCAGTTTTCCCAGAGCACAGAGCGCCTCACTCCTGAGCTCCACCCTGAGCTCTTCCAGGGGGT
>Pig_AC091756_125159 to 125321
CACCATGAAGGTTCTTAGTGCTTTTCTGCTTACAAGGAGATGCAAGAACTGGGCTCGTAAAAATCTTCTCCTGAAAATATCTCTCCGAAGACCTGTTCTGCCAGTTTTCCCAGAGCACAGAGCACCTCACTCCTGATCGCCCCCACGAGCTCTTTCAGGGGGT
>Pig_AC091722_46254 to 46410
ACCATAAAGGATTTTAGTGCTTTTCTAGATATAAGATGCAAGAATTGGGCTCATAAAATCTTCTCCTGAAATCATCTATCCGAAGACCTATCTGCCAGTTCTCCCAGAGCACAGAGCGCCTCACTCCTGATCTCCACCCTGAGCTTTTTCAGAGGGT
>Pig_AC113229_155579 to 155745
CACCATGAGGAATTTTAGTGCTTTTATAGATCTGAGGAGATGTAAGAATTGGGGTTATAAAATCTTCTCCTGAAAATATTTAACTGTCTGAGGACCTGTTCTTCCAGCTTTCCCAGAGCACAGAGCATCTCACTCCTGATCTCCACCCTGAGCTCCTTTCAGGGGGT
>Pig_AC113230_57574 to 57740
CACCATGAGGAATTTTAGTGCTTTTATAGATCTGAGGAGATGTAAGAATTGGGGTTATAAAATCTTCTCCTGAAAATATTTAACTGTCTGAGGACCTGTTCTTCCAGCTTTCCCAGAGCACAGAGCATCTCACTCCTGATCTCCACCCTGAGCTCCTTTCAGGGGGT
>Pig_AC107319_64599 to 64753
CACTGTGAAGGATTTTAGTGTTTTTCTAGATATGAGGAGATGCAAGAATTGGGCACATAAAAACTTCTCCTAAAAATATCTGACTATCTGAAGACCTGTTCTTCCAGTTTTCCCAGAGCACAGAGCGCCTCACTCTTGGTCTCCAACCTGAGCTC
>Pig_AC105739_17678 to 17832
CACTGTGAAGGATTTTAGTGTTTTTCTAGATATGAGGAGATGCAAGAATTGGGCACATAAAAACTTCTCCTAAAAATATCTGACTATCTGAAGACCTGTTCTTCCAGTTTTCCCAGAGCACAGAGCGCCTCACTCTTGGTCTCCAACCTGAGCTC
>Pig_AC138041_63266 to 63424
CACCACGAGGGACTTTAGTGCTTTTGTTGATCTGAGGAGATGCAGGCATTGAGCTCATAAAATTTTCTCCTGAAAACATCTGTCTGAAGACCTGTGGGGCCAGTTTCCCCAGAGCACAGAGCCTCGCTCCTGATCTCCACCTGAGCTCCTTTAGGGGGT
>Pig_AC091758_50682 to 50835
CACCATGAAGGATCTTAGTGCTTTTCTGAATACAAGGAGATGCAAGAATTGGGCTCGTAACAATCTTCTTCTGAAAATACCCAACAAGCCGAAGACCTGCTCTGCCATTTTTCCCGGAGCACAGAGCGCCTCACTCCTGAGCTCCGCCTGAGCT
>Pig_AC145778_126405 to 126570
CCTTGAAGGATCTTAGTGCTTTTTTGGATACGAGGAGATGCAAGAATTGGGTTCATAAAATCTTCTCCTGAAAATACCTAACTATCTGAAAACCTGTTCTGCCAGTTTTCCGAGAGCCCAGAGTGCCCCTGCCCCTGGTCTCCACCCTGAACTCCTTTCAGGGGGT
>Pig_AC091757_13095 to 13248
CACCATGAAGGATCTTAGTGCTTTTCTGAATACAAGGAGATGCAAGAATTGGGCTCGTAACAATCTTCTTCTGAAAATACCCAACAAGCCGAAGACCTGCTCTGCCATTTTTCCCGGAGCACAGAGCGCCTCACTCCTGAGCTCTGCCTGAGCT
>Pig_AC105740_25406 to 25570
CACTGTGAAGGATTTTAGTGCTTTTTTTAGATATGAGATGCAAGAATTGGGCTCATGAAATCTTCTCCTGAAAATACCTAACTATCTGAAGACCTGTTCTACCAGTTTTCCCAGAGCACAGAGTGCCTCACCCCTGATCTACCCCCTGAGCTCCTTTCAGGGTGT
>Pig_AC097589_148095 to 148259
ACCCTGAAGGATCTTAGTGCTTTTCTCGATGTGAGGAGATGCAAGAATTGGGCTCCTACAGTCTTCTTCTGAAAACAGCTGCCCATCTGAAGACCTGTTCGGCCAGTTTTCCTAGAGCAGAGGGTACCTCACTTCTCATCGTCACCCTGAGCTCTGTCAGGGGGT
>Pig_AC145256_35256 to 35405
TGATGGTTTCAGTGTTTTTCTGGACATGAGGAGATGCAAGTATTGGGCTCAGAAAATCCTCTCCTAAAGATAGCTAAGTATCCAAGGACCCGTTCTTCCAGTTTTCCCAGAGCACAGAGGGCCTCAGTCCCGGTCTCCACCCTGAGCTCT
>Pig_AC146663_149397 to 149546
TGATGGTTTCAGTGTTTTTCTGGACATGAGGAGATGCAAGTATTGGGCTCAGAAAATCCTCTCCTAAAGATAGCTAAGTATCCAAGGACCCGTTCTTCCAGTTTTCCCAGAGCACAGAGGGCCTCAGTCCCGGTCTCCACCCTGAGCTCT
>Pig_AC141857_172650 to 172776
GATGCAAGAATTGGGCTCATAAAATCTTGTCCTAAAAATATCTAATTGTCTGAAGACCTGTTCTTCCAGTTTTCCCAGAGCACAGAGCGCCTCACTCCCGGTCTCCACCCTGAGCTCGGGGAGGGGG
>Pig_AC135219_191150 to 191303
TTTACTGCTTTTCTAGGTGTAAGGAGAGGTAAGAAATTGGGCTCATAAAATTTTCTGCTGAAATGATCAACTATCTGAAGGCCTGATCTGTCAGTTTTCCCAGAGCACAGAGTGTCTCCTTCCTGATCCCCACCCTGACCTCCTTTCAGGGTGT
>Pig_AC135219_179413 to 179560
TTTACTGCTTTTCGAGGTATAAGAGGCAAGAAACTGGCTTCATAAAATTTGCTCCTGAAATGATCTACTATCCGAAGGCCTGCACTGTCAGTTTTCCCAGAGCACAGAGTGCCTCCTTCCTGATCCCCACCCTGACCTCCTTTCAGGG
>Pig_AC135219_114037 to 114194
TTCTAGTGCTTTTCTAGTTATGAGAAGATGTTAAGAAAGAGGGTTCATAAAATCTTTCCCGTAAATTACCTGACTAAACTGAAGTCCTGTTCTGCCAGTTTTCCTGAAGCACAGAGTGCCTCATTCCTGATGTCCACCCTGAGCGCCTTTCAGGGTGT
>Pig_AC144701_65861 to 66013
CACCACTAATGATTTTAGTGCTTTTCTAGATATGAGGAGATGCAAGAATTTGGGCTTTTGAAATCCCCTGAAAATATTTAACTATCTGAAGTCCTGTTTGCCAGTTTTTCCTGGAGATCAGAGTGCCTCATTCCTGATCTCCACCCTGATCTC
>Pig_AC127471_31400 to 31552
TTTACTGCTTTTCTAGGTATGAGAAGAGGTAAGAAACTGGGTTCATAAAATTTTCTCCTGAAATGATCAACTACCTGAAGGTCTGATCTGTCAGTTTTCCCAGAGAGAGAGTGTCTCCTTCCTGATCTCCACCCTGACCTCCTTTCAGGGTGT
>Pig_AC130792_134088 to 134250
TGATGACTTTACTGTTTTTCTAGGTGTGAGAAGAGGTAAGAAATTTGGGTTCATAAATTTGTCTCCTGAACTGATCTACTATCTGAAGGCCTTGATCTGTCAGTTTTCCCAGAGCACAGAGTGCCTCCTTCCTGATCCCCATCGTGACCTCCTTTCAGGGTGT
>Pig_AC130792_35103 to 35257
TTTACTGCTTTTCTAGGTGTAAGAAGAGGTAAGAAATTGGGTTCATAAAATTTTCTCCTGAAATGATCTACTACCTGAAGGCCTGATCTGTCAGTTTTCCCAGAGAGAGAGAGTGCCTCCTTCCTGATCCCTACCCTGACCTCCTTTCAGGGTGT
>Pig_AC130792_24628 to 24778
TTTACTGCTTTTCAAGGTAAAAGAGGCAAGAAACTGGCTTCATAAAATTTTCTCCTGAAATGATCTACTATCTGAAGGCCTGCACTGTCAGTTTTCCCAGAGCACAGAGTGCCTCCTTCCTGATCCCCACCCTGACCTCCTTTCAGGGTGT
>Pig_AC130792_145457 to 145621
CCATTAATGATTTTAATTTTTTCCTAGGTATGAGAAGATACAAGAATTTGGATTCACAAAAACTTTCTCCTGAAAATATCTAACTCCTTGAAGGCTGTTCTAGTTTTTTCCCAGAGCACAGAGTGCCTCATTCCTGACCTTCACCCTGAATTCCTTTCAGAGTGT
>Pig_AC138785_111927 to 112081
TTTTACTACTTTTCTAGGTGTAAGAAGAGGCAAAAAATTGCTTTCATAAAATTTTCTCCTGAAATGATCTACTATCTGAAGGCCTGATCTGTCCATTTTCCCAGAGCACAGAGTGCCGCCTTCCTGATCCCCACCCTGACCTCCTTTCAGGGTGT
>Pig_AC138785_40138 to 40302
TGATGACTTTACTGCTTTTCTAAGTATGAGCATAGGCAAGAAGTTGGCTTCACAAAATTTTCTCCAGAAAGTATCTACCCTCTGAAGGCCTGCACTGTCAGTTTTCCCAGAGCACAGAGTGCCTGCCGCCTTCCTGATCTCCACCCTGAGCTCCTTTCAGGGTGT
>Pig_AC138785_98160 to 98310
TTTACTGCTTTTCGAGGTATAAGAGGCAAGAAACTGGCTTCATAAAATTTTCTCCTGAAATGATCTATTATCCGAAGGCCTGCACTGTCAGTTTTCCCAGAGCACAGAGTGCCTCCTTCCTGATCCCCACCCTGACCTCCTTTCAGGGTGT
>Pig_AC138785_144883 to 145034
TTTACTGCTTTTCTAAGTGCAAGAAGATGTAAGAAATTACATTCATAAAATTTTCTCCTGAAATGATCTACTACCTAAAGGCTTGATCTGTCAGTTTTCCCAGAGCACAGAGTGCTTCCTTCCTCATCCCCCACCCTGACCTCCTTACAGGG
>Pig_AC138785_82330 to 82473
TTTACTTCTTTTCTAGGTGTGAGAAGAGGTAAGAAATTGGGTTCATAAAATTTTCCCCTTAAATGAACCTGAAGGCCCGATCTGTCAGTTTTCCCAGAGAGAGAGTGCCTCCTTCTTGATCCCTACCCGGACCTCCTTTCAGGG
>Pig_AC145048_142078 to 142202
TTCTAGTGCTTTTCTAGGTATGAGAAGATGCAAAAAAATCGGGCTTATAAAATCTTCTTCTGAAAGCATCTAACTGTCTGAAGGCCTGTTCTGCCACTTTTCCCAGAGCACAGAGAACCTCACTC
>Pig_AC140968_174299 to 174449
CCATTAATGTTTGTAGTGCTTTTCTAGGCATGAAAAGATGAAAGAAATTGAGTTGATAAAATTTTTTCCTGAAAATATCTAATTATCTCAAGGCCTGTTCTGCCAGTTTTTCCCAGAGCACAGAGTGCCTCATTGCTAATCTCTGCCCTGA
>Pig_AC124913_14410 to 14557
TGTTTTTCTAAGTACAGAAGATGCAAGACATTGGGTTAGTAAAAATGTTCTCCTGAAAATAGCAAACTCTCTTACAACCAGTTCTGCCAGTGTTTCCTAGAGCACAGAGTGCCTCATTTCTCATCTCCACCCTGAACTCCTTTCAGGG
>Pig_AC138784_164307 to 164435
TTTTAGTACTTTTCTAGATATGAGGAGATAGAAGAATTGGGCTCATAAAATCTTCTGCTATCTAGGACCTGTTCTGCCAGTTTTTCCCAGAGCACAGAGTGCCGCATTGCTCATCTGCACTCTGAACTC
>Pig_AC138788_112747 to 112875
TTTTAGTACTTTTCTAGATATGAGGAGATAGAAGAATTGGGCTCATAAAATCTTCTGCTATCTAGGACCTGTTCTGCCAGTTTTTCCCAGAGCACAGAGTGCCGCATTGCTCATCTGCACTCTGAACTC
>Pig_AC138043_51409 to 51541
TGAAGGATTTTAGTAGTTTTCTAGATATGAGGAGATGCAAGAATGTGGCTCATAAAATCTTCTGCTAAACGTATCTAACTCTCTGAAGACCTTCCCGTTTTCCCAGAGGGCAGCGTGCCTCACTCCTGGTCTC
>Pig_AC145444_160498 to 160648
TTTACAGCCTTTCGAGGAATGAGAATTGCAAGAAATTGGGCTCATAAAATTTTGTCTTGGAAATATCTAACTCTCTGAAGGCCTGTTCTGCCAGTTTTTCCCGGAACAGAGTGCCTCATTCCTGACCTCCACCCGGACTTCCTTCCAAGGG
>Pig_AC147198_126260 to 126412
TTTTAGTGCTTTTCTAGATATGAGACACAAAAATTTGGGCTCATTATATCTTCTGAAAATATATAACTATCTAACAGGAAGACCTGTTCTGCAAGTTTTTCCTGGAACTCAGAATGCCTCATTCCTGATCTGCACCTTGATCTACTTTCAGGG
>Pig_AC140665_143679 to 143835
GGTTTCGGTGCTTTTCTAAGTAGGGGAAGACACGAGAAACTAAGTTCATCACCTTTTCTCCCCCAAAGATCTAACTCTCTGAGGACCAGTTCTGACCGGTGTCCCAGAGCACAAACTGCCTTCTCCCAATCTCCACCTTGAACTCCTTTCAGGGTGT
>Pig_AC140665_99381 to 99537
GGTTTCGGTGCTTTTCTAAGTAGGGGAAGACATGAGAAACTAAGTTCATCACCTTTTCTCCCCCAAAGATCTAACTCTCTGAGGACCAGTTCTGATCGGTGTCCCAGAGCACAAACTGCCTTCTCCCAATCTCCACCTTGAACTCCTTTCAGGGTGT
>Cow_AC091715_149917 to 150079
ACCATGAAGGATTTTAGTGCTTTTCTGGGTATGAGGAGATGCAAGAATTGGGCTCAGAAAAATCAGCTCCTGAAAATATCTGTCTGAAGACCTGTCCTGCCAGTTTTCCCCTGAGCACAGATGCCTCATTTCTGCTCTCCACTCTGAGCTCCTTTCATGGGGT
>Cow_AC097349_193141 to 193303
ACCATGAAGGATTTTAGTGCTTTTCTGGGTATGAGGAGATGCAAGAATTGGGCTCAGAAAAATCAGCTCCTGAAAATATCTGTCTGAAGACCTGTCCTGCCAGTTTTCCCCTGAGCACAGATGCCTCATTTCTGCTCTCCACTCTGAGCTCCTTTCATGGGGT
>Cow_AC091695_17552 to 17714
ACCATGAAGGATTTTAGTGCTTTTCTGGGTATGAGGAGATGCAAGAATTGGGCTCAGAAAAATCAGCTCCTGAAAATATCTGTCTGAAGACCTGTCCTGCCAGTTTTCCCCTGAGCACAGATGCCTCATTTCTGCTCTCCACTCTGAGCTCCTTTCATGGGGT
>Cow_AC148142_4902 to 5049
GGTTTTAGTGCTTTTCTAGATTTGAGGAGAGGCAAGAACCGGGCTCATACAATCAGTTCTTGAGAATATCTCTCTGAAGACCTGTCCTGCCACTTTCCGGAACACAGAGTGCCTCATTTCTGCTCTGCGCCCTGAGCTCCTTCAGGGG
>Cow_AC148142_75403 to 75555
CATCATGAAAAATTTTAGTGCTTTTCTAGACTTGAGGAGATACAAGAATTGGGCTCATAAAATCTGCCCATCTATCTGGAGACCTGTTCCACCAGTCTTCCTAGAGCACAGAGCACCTCATTTCTTCTCTCTGCCCTGAGCTCCTTTGAGGGG
>Cow_AC109797_77910 to 78069
CACCATGAAGGATTTTAGTGCTTTTCTCGATAAGGGGAGATACAGTAATTGGGCTCATAAAATTGGCTCCTGAAGATATCTGAAGACCTGTGCTGCCAGTTTTTCCCCCAGCACCGAGTGGCTCATTTCTGCTCCCCACTCTCAACTCCTTTCAAGGGGT
>Cow_AC138165_48927 to 49080
TTTTAGTGCTCTTCTAGATATGAGGAAATGCAAGAATCTGGGCTCATAAAATCTTCTCCTGAAAATATCTGACTATATGAAGGCCTGTTCTGCCAATCTTCCTCAGAGCACAAAGTGCCTCCTTCCTGATCTCCACCCCAAACTCCTTTCAGGG
>Cow_AC141852_92239 to 92405
CACCGTTAATGATGTCAGTGCTTCTCTAAGTATGAGAAGATGCAAGAATTGGGACTCATTAAATCTTCTCCTGAAAAGATCTAACTATCTGAAGGCTTGTTCTGCCAGTTTTTCCCAGAACACAGAATGCCTCATTCCTGATTTTCACCCTGAACTCCTTTCAGGGG
>Cow_AC141853_177664 to 177830
CACCGTTAATGATGTCAGTGCTTCTCTAAGTATGAGAAGATGCAAGAATTGGGACTCATTAAATCTTCTCCTGAAAAGATCTAACTATCTGAAGGCTTGTTCTGCCAGTTTTTCCCAGAACACAGAATGCCTCATTCCTGATTTTCACCCTGAACTCCTTTCAGGGG
>Cow_AC134959_131842 to 132006
CACCATGAAGGATGTTCCTGCTTTCTAGATATGAGGAGATAGAAGAATCAGGTTCATAAAATGGGCTCCTGAAAACATCTAACCTTCTGAAGACTTGTTCTGCCAGTTTTCCCTGCTCACAGCATGCCTCACTTCTGCTTTCCACCCTGAATTCCTTTCCAGGGG
>Cow_AC134959_161486 to 161654
CACCATGAAGGATTTCCATGCTTTTCTAGATATGAGGAGATAGAAGAACAATTGAGTTCTTAAAATGGGCTCCTGAAAATCGCTAACCTTCTGAAGATTTGTTATGTCAGTTTTCGCTGCACACAGCATGCCTCACTTCTGCTTTCCACCTTAGATTCCTTTCCAGGGG
>Cow_AC138163_195857 to 196001
TTTTAGTGCTCTTCTAGATATGAGGAAATGCAAGAATCTGGGCTCATAAAATCTTCTCCTGAAAATATCTGACTATATGAAGGCCTGTTCTGCCAATCTTCCTCAGAGCACAAAGTGCCTCCTTCCTGATCTCCACCCCAAACTC
>Cow_AC146967_95592 to 95757
CACCATGAAGAATTTTAGTATTTCTCTAGATGTGAGGAGATATAAGAATTGGGCTCATAAAATCAGCTTCTGGGAATATCTAACTATCTGAAGGCATGGCCTGCCAGTTTTCCAGGGTCACAGAGTGCCCCGCTTCTGCTCTCCACCCTGAACTCCTTGAGAGGGT
>Cow_AC092083_125131 to 125297
CACCATAAGGGATTTTGGTGGTTTTCTAGATATGAGGAGATGCAAGAACTGGGCTCATAACACTGGCTCCTGAGAATATCTAACTATCTGAAGACTTGTCCTGCCAGTTCTCCCCAGAGCACAGTGTGACTCGTTTCTGCTCTTTCCCCTGAATTCCTTCAAGGGGT
>Cow_AC091252_75972 to 76100
CCATGAAGGGATTTAGTGCTTTTCTAGATACAAGGAGATGAAAGGATTGGGATCATAAAATCAGTTCCTGAAAATATCTATCTAGAGACCTGTTCCACCAGTTTTCCTGGAACACAATGTGTCTCATTC
>Cow_AC091252_79154 to 79289
CACCATGAAGAAATTTAGTGCCTCTCTAGATATGAGGAGATGCAAGGATTGAGATCATAAAATCTGTTCCTAAAAACATCCAACTATCTAAAGACCTGTCCCACCAGATTCCCTGGAGCACAGAGTGCCTCACTCC
>Cow_AC092410_111470 to 111618
AGTGTTTCTCTAGGTATGAGAAGATGCAAGAATTTGGACTCATAAAATCTTCTCCTGAAAAGATCTAACTATCTGAAGGCCTGTTCTGCCAGTTTTTCCCAGAGTACAGAGTGTATCATTCCTGATTTTCACCCTGAACTCCTTTCAGG
>Cow_AC132073_1085 to 1253
CACCATGAAGGATTTCCATGCTTTTCTAGATATGAGGAGATAGAAGAACAATTGAGTTCTTAAAATGGGCTCCTGAAAATCGCTAACCTTCTCAAGACTTGTTCTGCCAGTTTTCCCTGCACACAGCATGCCTCACTTCTGCTTTCCACCTTAGATTCCTTTCCAGGGG
>Cow_AC132073_153634 to 153779
AAGATTTTAAAGCTTTTCTACCCATGAGAATTTGTAAAAATTGGGTTCATCAATTTTCTCCAGAAATTATTTAACTATCAGAAGGCCTGTTGTGTCAGTTTTCCCAGAGCACAGAGTGCCTCGTTCCTGATCTCAACCCTGAACTC
>Cow_AC132073_25708 to 25857
CACCATGAAGGATGGTCATGCTTTTCTAGATATGAGGAGATAGAAGAACAACTGAGTTCTTAAAACTGGCTCCTGAAAATTGCTAACCTTCTGAAGACTTGTTCTGCCAGTTTTCCCTGCACACAGCATGCCTCACTTCTGCTTTCCACC
>Cow_AC132073_59697 to 59861
CACCATGAAGGATGTTCCTGCTTTCTAGATAATGAGGAGATAGAAAACTGAGTTCTTAAAATGGGCTCCTGAAGATAGCTAACCTTCTAAAGACTTGTTCTGCCAGTTTTCGCTGCACACAGCATGCCTCACTTCTGCTTTCCACCTTACATTCCTTTCCAGGGG
>Cow_AC132073_102955 to 103105
CCATGAATGATTTTAGTGCTCTTCTACCTATGAGGAGTTGCAAAAACTGGGTTCATAACTTTTTCTCAGGAAAATTGTCTAACTCTCTGCTGGTCTGTTGTGTTAGTTTCCCAGAGCACAGAGTGCCTCTTTCCAATCTCCATCCTGAACT
>Cow_AC149468_34584 to 34718
CACCATGAAGAGATTTAGTGCTTTCCTAGATATGAAGAGATGCGAGGATTGGGGTCATGAAATCAAGTTCTGAAAGTATCTAACTATCTAAAGACCTGTTCCACCAGTTTTTCTGGAGCACATAGTGCCCCATTC
>Cow_AC145443_103707 to 103837
CACCATGAAAGGACCTCAGTGCTTTTCTAGAGATGAAGAGATGCGAGGATTGGGATCATGAAATCAGTTCCTGAAAACGTCTAACTCTAAAGACCTGTTCTATCGGATTCCCTAGAGCACAGAGTGCCTCA
