# Supplementary material for: Novel porcine repetitive elements
Source: BMC Genomics. 2006 Dec 1;7:304. doi: 10.1186/1471-2164-7-304 (PMC1713245; doi:10.1186/1471-2164-7-304)
Supplement: Additional file 3 — Dendrogram file used to create Figure 3. The format is the standard output of ClustalX and can be read by various tree viewing and tree making software, including R when using the packages sequinr and ape. Each vertex is labelled consistently with the corresponding fasta file. [file 1471-2164-7-304-S3.dnd]

(
(
(
(
(
(
Pig_AC091755_60213:0.00000,
Pig_AC091756_122845:0.00000)
:0.05003,
(
(
Pig_AC091755_62527:0.00000,
Pig_AC091756_125159:0.00000)
:0.05645,
(
Pig_AC091758_50682:-0.00136,
Pig_AC091757_13095:0.00785)
:0.08640)
:0.01561)
:0.01225,
Pig_AC091722_46254:0.06018)
:0.01155,
(
(
Pig_AC113229_155579:0.00000,
Pig_AC113230_57574:0.00000)
:0.04634,
Pig_AC138041_63266:0.08574)
:0.02393)
:0.00571,
(
(
(
(
(
(
Pig_AC107319_64599:0.00000,
Pig_AC105739_17678:0.00000)
:0.04552,
Pig_AC138043_51409:0.08230)
:0.02378,
(
(
Pig_AC145256_35256:0.00000,
Pig_AC146663_149397:0.00000)
:0.09726,
Pig_AC141857_172650:0.09171)
:0.02689)
:0.00701,
Pig_AC105740_25406:0.05433)
:0.00803,
(
Pig_AC145778_126405:0.07085,
(
Cow_AC138165_48927:-0.00236,
Cow_AC138163_195857:0.00236)
:0.08983)
:0.00595)
:0.00495,
(
(
(
(
(
(
(
(
(
Pig_AC135219_191150:0.02665,
(
(
Pig_AC127471_31400:0.02460,
(
Pig_AC130792_35103:0.01092,
Pig_AC138785_82330:0.03769)
:0.01890)
:0.01048,
Pig_AC130792_134088:0.04676)
:0.00253)
:0.00395,
(
(
(
Pig_AC135219_179413:0.00411,
Pig_AC138785_98160:0.00941)
:0.00706,
Pig_AC130792_24628:0.01294)
:0.02392,
Pig_AC138785_111927:0.04926)
:0.00750)
:0.00173,
Pig_AC138785_144883:0.07679)
:0.02477,
Pig_AC138785_40138:0.07242)
:0.02190,
Pig_AC145444_160498:0.12300)
:0.01661,
Pig_AC135219_114037:0.11446)
:0.00616,
Pig_AC147198_126260:0.11785)
:0.00339,
(
(
Pig_AC130792_145457:0.10290,
(
(
Cow_AC141852_92239:0.00000,
Cow_AC141853_177664:0.00000)
:0.02604,
Cow_AC092410_111470:0.04107)
:0.03163)
:0.00996,
(
Pig_AC124913_14410:0.09225,
(
Pig_AC140665_143679:0.00222,
Pig_AC140665_99381:0.01052)
:0.16489)
:0.04013)
:0.00618)
:0.01391,
(
Pig_AC144701_65861:0.09411,
(
(
Pig_AC145048_142078:0.07931,
Pig_AC140968_174299:0.09669)
:0.02272,
(
Cow_AC132073_153634:0.08898,
Cow_AC132073_102955:0.10965)
:0.03767)
:0.00872)
:0.00651)
:0.00903)
:0.00903)
:0.00753,
(
(
Pig_AC097589_148095:0.09711,
Cow_AC148142_75403:0.11857)
:0.00734,
(
(
Pig_AC138784_164307:0.00000,
Pig_AC138788_112747:0.00000)
:0.05235,
Cow_AC146967_95592:0.10269)
:0.02255)
:0.00456,
(
(
(
(
(
Cow_AC091715_149917:0.00000,
Cow_AC097349_193141:0.00000)
:0.00000,
Cow_AC091695_17552:0.00000)
:0.04421,
Cow_AC109797_77910:0.09954)
:0.01577,
(
Cow_AC148142_4902:0.09659,
Cow_AC092083_125131:0.09260)
:0.00855)
:0.00441,
(
(
Cow_AC134959_131842:0.03104,
(
(
Cow_AC134959_161486:0.02297,
Cow_AC132073_1085:0.00662)
:0.00386,
(
Cow_AC132073_25708:0.04534,
Cow_AC132073_59697:0.04133)
:0.00302)
:0.03434)
:0.08476,
(
(
Cow_AC091252_75972:0.06823,
Cow_AC149468_34584:0.08681)
:0.00785,
(
Cow_AC091252_79154:0.07083,
Cow_AC145443_103707:0.08947)
:0.01196)
:0.05369)
:0.01689)
:0.00619);
