# Supplementary material for: Novel porcine repetitive elements
Source: BMC Genomics. 2006 Dec 1;7:304. doi: 10.1186/1471-2164-7-304 (PMC1713245; doi:10.1186/1471-2164-7-304)
Supplement: Additional file 4 — Fasta file of cloned MPRE61 sequences. The definition line refers to an arbitrary sequence ID generated at USMARC. [file 1471-2164-7-304-S4.fas]

> 1420052
ttgggtcgaaaaatatgctacttctttggctaagtggttgaaatatagacaattttcctt 
acttcagattacaccacagtgttaaaagtacattggttaactattacatggtatagcagc 
tatacatcctgttttaagttctctatcttaactaaacttagtgagtactttgaagaggcc 
atagacacaagaatttggcattcacaaaacttgtttgtagactggtgcttatcttcaaag 
tgttatggcagggagatagtgtaagtaaatataaaccaacttaattaaactagctatcac 
taaaaagctcttaaaatcaaagacagaactcacagctaggttttttggataatatatggc 
taacttctatggacctcattaaaatcctaactctaaagtttactatataactagttaata 
aacactatgttttaactaagttggattaaaataggggaaagtccttcaggatgaaattct 
tattatattgttgtaactttgttaaatcacaaatcaccacaggaaaaa
> 1420054
tgggattactgactgctaaactttattagcataagtggttgattatatagacagcttctc 
actacagattacatcatagtgttaaaagtacactggttaactcttaggctttgttttttg 
atcacatggtacagtagcaatacatcacattttaaaatcttcaacttaactaaatttaat 
gagtacaaatcaaggacaaacaggtgtagcatatcatgtgggaaagaggagactcagcac 
aaaccatctcatggccagccaattcccacaagctgaagaagttacaaacacaaaaaattc 
tgtctttagactagtgtctatctttaaagcgtccttggcagggaaacagtatgagaaaat 
acaaatcaacttagctagctactgctaaaagtttctaaagtcaaggacaagactcacagc 
tgggtttcttttgatcaagaataatacatgtctaacttctataaacctcattgaaatcct 
aactctaaagtttactgtgactagttagtagataaacaccatatattaattaagttggat 
atgaatagggaaaagtccttcaggatgaaatttctattatattattgttgtaactttgtt 
aaatcacaaatcaccacaggaaaaa
> 1420055
gggatacactgactgctcaactctttattggcaacagtggttgatatatatagacagttt 
tctcactacagattacatcacagtgttaaaagtacattggttaactattacatggtattg 
cagctatatatcatatattaagatctctattttgagtactttgaagaggccatagacaca 
agaatttggcattcacaaaccttatttgtagactggtgcttatcttcaaagcgttatggc 
agggagatagtgtaagtaaatataaacccacttaactagctatcacttaaaagcttttga 
aatcaaggacaaaactcacagctaggttttttggataataatgtctaacttttatgaacc 
tcattaagagcctaactctaaagtttactatataactagttaatagataaacactatgtt 
ttaactaagttggatttaaataggggaaagtccttcaggaagaaattcttattatattat 
tgttgtaactttgttaaatcacaaatcaccacaggaaaaa
> 1420056
ttgggatgacacactagactgctcaactctttattggcataagtggttgattatatagac 
agtttctaactacagattacatcagggtgttgaaagtacatcggttaacttttacatggt 
ccagcagctatacatcacgttctaacatctttgtcttaactaaatttagcgagtagaatt 
taagggcatttaggtacaatacatcatgtggaaaggaggagactcagtgcaaatcatccc 
acggccagccagtctccacaagtcgaagaggtcacggacacaagcatttggcattcagaa 
atcttgtttttagactgctgcttattcttaaagcattacgacaaggaggcagtgtaagaa 
aatataaaccaacttaactagctatcacttaagagcttctataactcattgctaggtgtc 
tttcgatcaagaataatttatgtctaacttctattaacctcattaaaatcctaactctaa 
agtttactgtatagctagttagtagataaacactgttttaactaagttgcatttaaatag 
gggaaagtccctcaagaggaaattcttattatattattgttgtaactttgttaaatcaca 
aatcaccacaggaaaaa
> 1420057
gggcagtactctgactgctcaaacttttattagcataagtggtgtgactatatattgaca 
gttttctcactacagattacatcatagtgttaaaagtacattggttaactattaagcttt 
gttttctgctcacatggtacagtagcaatacatcacatttttaaatcaacttaactaaat 
ttaatgagtacaattcaaggacaaacaggtgcagcgtatcatgtgggaaagaggagagtc 
agcacaaaccatctcatggccagccaatttccacaagctgaagaggttacagacacaaaa 
atctggcatttacaaatcttgtttttagactaatgtatatctttaagtgttatggcagga 
agacagtatgagaaaatataaataaacttaattagctactgcttagaagcttctaaagtc 
aaggacaaaactcacagctgggtttcttttgatcaagaataatatatgtctaacttctat 
aaacctcattaaaatcctaactctaaagtttactgtaactagttagtagataaacactat 
atattaattaagttggatttaaataggggaaagtccttcaggatgaaattcttattatac 
tattgttgtaactttgttaaatcacaaatcaccacaggaaaaa
> 1420058
tgggatgaaccactcgactggtatctctttggcataagtggttgagactaaagacagctt 
ttttcactacacattacatcacagtgttaaaagtacattggttaactattacatggtata 
gcagctatacatcatgttttaagatctttatcttaactaaacttagtgagtaaaatttaa 
gggcaattaggtacaatacatcatgtggagaggaggagactcagtacaaatcatcccaca 
gccagccagtctttacagtttgaagaggtcacagacacaagaatttggcattcacaaatc 
ttgtttgtagactggtgcttatctttaaagcattatggcagggagacagtgtaaggaaat 
ataaaccaacctaactagctatcacttaaaagctattaaaatcaaggacaaaactcacag 
ctaggtttctgggataacatatgtctaacttctatgaacctcattaaaatcctaactcta 
aggtttactatataactagttagtagataaacactatgttttaactaagctggatttaaa 
taggggaaagtccttcaggatgaaattcttactatattattgtaactttgttaaatcaca 
aatcaccacaggaaaa
> 1420061
tgggctactctcagtactgctcattctctctttttgacaacagtggttgatatatataga 
cagttttctcattacagattgcattacagtgttaaaagtacattggttaactattacatg 
gtatagcagctatgcatcctgttttaagatctctatcttaactaaacttagtgagtactt 
tgaagaggccataaaacataagaatgagcatttacaaactttgtttgtagactggtgctt 
atcttcaaagcgttatggcagggagaccgtgtaagtaaatataaaccaacttaattaaac 
tagctatcacttaaaagcttttaaaatcaaagacaaaactcacagctaggttttttgggt 
aagatatggctaacttctatggacctcgttaaaatcctaactctaaagtttactatataa 
ctagttaatagataaacactgtgttttaactaagttggatttaaataggggaaacgtctt 
tcagggtgaaatttttattatactattgttgtaattttgttaggtcacaaatcaccacag 
gaaaaa
> 1420062
tgggtcgctatcagtaactgctcatcttcttattggcataagtggttgtacatataacat 
agacagcttctttcactacagattacatcacagtgttaaaagtacattggttaactatta 
catggttctaagatctttatcttaactaaacttagtgagtacaatttaagggcaattagg 
tacaatacatcatatggaaaggaggagactcagtacaaatcatcccatggccagccagtc 
tttacaatttgaagaggtcacagacacaagaatttggcattcacaaatcttgtttttaga 
ctgatgcttatctttaaagcgttatggcagggagacagtgtaagataatataaaccaact 
taactagctatcacttaaaagcttttataattcatagctaggtgtcttttgatcaagaat 
aatatatgtctaacttccatgaacctcactaaaatcctaactctaaagtttactatataa 
ctagttagtagataaacactatgttttaactaagttggatttaaataggggaaagtcct
> 1420064
tttataatactgtgatttgctcatttaacaacagttacaacaggtatataataaataaga 
atttcctcttgagggactttcccctatttaaatgcaacttagttaaaacagtgtttatct 
actaactagctatacagtaaactttagagttaggattttaatgaggttaatagaagttag 
acataaattattcttgatcgaaagacacctagcaatgagttatagaagctcttaagtgat 
agctagttaagttggtttatattttcttacactgcctccttgtcgtaatgctttaagaat 
aagcagcagtctaaaaacaagatttctgaatgccaaatgcttgtgtccgtgacctcttcg 
acttgtggagactggctggccgtgggatgatttgcactgagtctcctcctttccacatga 
tgtattgtacctaaatgcccttaaattctactcgctaaatttagttaagacaaagatgtt 
agaacgtgatgtatagctgctggaccatgtaaaagttaaccgatgtactttcaacaccct 
gatgtaatctgtagttagaaactgtctatataatcaaccacttatgccaataaaatttga 
gcagtccagcgccca
> 1420067
tggggtaaactagactgctaacttttattggcaacagtgggtggtgatataatacagaca 
gttttcttactacagattacattacagtgttaaaagcacattggttaactattacatggt 
atagcagctatgcatcctgttttaagatctctatcttaactaaacttagtgagtactttg 
aagaggccatagacacaagaatttggcatttacaaaccttgtttgtagactggtgcttat 
cttcaaagcgttatggcagggagataatgtaagtaaatataaaccaacttaattaaacta 
gctatcacttaaaagcttttaaaatcaaagacaaaactcacagctaggttttttggatgg 
acctcattaaaattctaactctaaagtttactatacaactagttaatagataaacactat 
gttttaactaagttggatttaaataggggaaagcccttcaggatgaaattcttattatat 
tattgttgtaactttgttaaatcacaaatcaccacaggaaaaa
> 1420074
tccatgcattagcggccgcgattcgcccttgggtagctacatactgctctctccttattg 
gcaacagtggtgtgtacttatatagacagtttctcactacagattacatcacagtgttaa 
aagtacattggttaactactacatggtatagcagctatacatcatgttttaagatctctg 
tcttaactaaacttagtgagtactttgaagaggccatagacacaagaatttggcattcac 
aaaccttgtttgtagactggtgcttatctttaaagcgttatggcagggagatagtataag 
taaatataaaccaacttaactaaactagctatcacttatatgcttttaaaaccaaagaca 
aaactcacagctaggttttttggataatacatgtctaacttttatgaaccctcattaaga 
tcctaactctaaagttttactatagttggatttaaatagggggaaagtcctcaaggatgg 
aaatcctataaaataatggggggaactttggttaattaccaaatcaccccccgggaaaaa 
agaggggggaggtatatatatgccttctcgcacgggcatagctgtttctctgtgtgaaat 
gttatccctcacaattcccacacaaatataccaagccggagagaataaaccaccatttat 
ttgggttgggcacatcggcgccttttccctcc
> 1420076
tgggtgcctcatttgctcaacctcttattggcaacagtggttgacctctatagacagttt 
tccactacagattacatcacagtgttaaaagtacattggttaactattacatggtatagc 
agctatgcatcctgttttaagatctccaccttaactaaacttagtgagtactttgaagag 
gccataaaacacaagaatttggcatttacaaactttgtagactggtgcttatcttcaaag 
tgttatggcagggagacagtgtaagtaaatataaaccaacttaattaaactagctatcac 
ttaaaagcttttaaaatcaaagacaaactcacagctaggttttttggataagatatggct 
aacttctatggatctcattaaaattctaactctaaagtttactatataactagttaatag 
ataaacactatgttttaactaagttggatttaaataggggaaagtccttcaggatgaaat 
tcttgttatattattgttgtaactttgttaaatcacaaatcaccacaggaaaaa
> 1420086
tgggcgaactctgctcccccttattggcacagtggtttatttattgacggtttttcacta 
cagattacatcacagtgttaaaagtacattggttaactattacatggtatagcagctaca 
catcatgttttaagatctctatcttaactaaacttagtgagtactttgaagagttcacag 
acacaagaatttggcattcacaaaccttgtttgtagactggtgcttatcttcaaagcgtt 
atgggggagatagtgtaagtaaatataaaccaacttaaactaagtatcacttaaaagctt 
ctctaactcatagctatgtgtcttggtcaagaatagtgtatgtctaacttctatgaacct 
cattaaaatcctaactctaaagtttactgtataactaattaatagataaacactatgttt 
taactaagttggatttaaataggggaaagtccttcaggatgaaattcttattatattatt 
gttgtaatttcgttaaatcacaaatcaccacaggaaaaa
> 1420090
tgggatgacactgactgctcaacctttattggcaacagtgggtgtgattatatagacagt 
tttctcactacagattacatcacagtgttagaagtacattggttgactcttacatggtat 
agcagctctgcatcctgttttaagatctctatcttaactaaactgaacttagtgagtact 
ttgaagaggtcatagacacaagaatttggcatttacaaaccttgtttgtagcctggtgct 
tatcttcaaagtgttatggcagggagatagtgtaagtaaatataaaccaacttaactaaa 
ctagctatcacttaaaagcttttaaaatcaaggacaaaactcacagctaggttttttgga 
taatatatgtctaactttatgaacctcattaagatcctaactctaaagtttactatataa 
ctagttagtagataaacactacattttaacaaggttggatttaaataggggaaagtcctt 
caggatgaaattcttattatattattgttgtaactttgttaaatcacaaatcaccacagg 
aaaaa
> 1420098
tgggagaaatatgctccatcttggcgatggtagtggattaaatagacagcttttcctaca 
gattacattacagtgttgaaaagtgcattgggtaactattacatggggtagcagctatac 
atcctgtgttaagatctctatgttaactaaacttagtattctgaagaggccataaaacac 
acgaatttagcatttacaaactttgtagactggtgcttatcttcaaagtgttatggcagg 
gagacaatgtaagtaaatacaaaccaacttaattaaactagcgttcactaaaaagctttt 
aaaatcaaagacaaaactcacagctaggttttctggataagatatggttaacttctatga 
acctaattaaaatcctaactctaaagtttactatataactagttaatagatgaacactat 
gttttaactaagttggattaaaataggggaaagtccttcaggatgaaattcttgttatac 
tattgttgtaattttaagtaacaaatcaccacaggaaaaa
> 1420103
tgggatacatagctgctaactctttattggcaacagtggtggatagaatagacagtttct 
cactacagattacattacagtgttaaaagtacattggttaactattacatggtatagcag 
ctatgcatcctgttttaagatcgctatcttaactaagcatagtgagtactttgaaggggc 
catgaaacacaagaatttagcatttacaatctttgtagactggtgcttatcttcaaagca 
ttatggcagggagacagtgtaagtaaatataaaccaacttaattaaactagctatcacta 
aaaagcttttaaaatcaaagacaaaactcacagctaggttttttggataaaatatggcta 
acttctatggacctcattaaaaccctaactctaaagtttactatataactagttaataga 
taaacactatgttttaactaagttgggtttaaataggggaaagtctttcaggatgaaatt 
cttattatattattgttgtaattttgttaaatcacaaatcaccacaggaaaaa
> 1420110
tgggggcattgactgctcaacctttattggcaacagtggttgatgatatagacagttttt 
cattacagactacatcacagtgttaaaagtacattggttaactattacatggtatagcag 
ttatgcatcctgttttaagatctctatcttaactaaacttagtgagtacttagaagaggc 
catagacacaagaatttggcattcacaaaccttgtttgtagactggtgcttatcttcaaa 
gcgttatggcagggagacagtgtaggtaaatataaaccaacttaactaaactagcgttca 
ctaaaaagcttttaaaatcaaagacaaaactcacagctaggttttttggataatatatgt 
ctaacttttatgaacctcattaagatcctaactctaaagtttactatataaccagttaat 
agatgaacactatgttttaactaagttggatttaaataggggaaagtccttcaggatgaa 
attcttattatattattgttgtaactttgttaaatcacaaatcaccacaggaaaaa
> 1420114
tgatagtcacataactggtgttcttctcgttattggcacagtggtggtacatatatagac 
agtttctactacatacttacatcacagtgttaaaagtacattggttaactattacatggt 
atagcagctgtgcatcctgttttaagatctctatcttagctaaacttagtgagtactttg 
aagaggccataaaacacaagaatttagcatttacaaactttgtttgtagactggtgctta 
tcttcaaagcgttatggcagggagacagtgtaagtaaatataaaccaacttaattaaact 
agctatcactaaaaggcttttaaaatcaaagacaaaactcacagcttggataagatatgg 
ctaacttctatggacctcattaaaatcctaactctaaagtttactatataactagttaat 
agataaacactatgttttaactaagttggatttaaataggggaaaagtccttcaggatga 
aatttttattatactattgttgtaattttgttaagtcacaaatcaccacaggaaaaa
> 1420123
ggggcagtacctacgactgctatacttttattggcataagtggtgtaataatatatagac 
agtttctcactacagattacatcatagtgttaaaagtacattggttaactcttaggcttt 
gttttttgatcacatggtacagtagcaatacgtcatgttttaaaatcttcaacttaacta 
aacttagtgagtacaattcaaggacaaacaggcacaacatatcatgtgggaaagaggaga 
tccagcacaaaccatctcatggccagctaattcccacaagctgaagaagttacaaacaca 
aaaaatcctgtctttagactagtgtctatcttcaaagtatccttggcagggagacagtgt 
gagaaaatacaaatcaacttagctagctactgcgaaaagtttctaaaatcaaggacaaaa 
ctcacagctgggtttcttttgatcaagaataatatatgtctaacttctatagacctcatt 
aaaatcctaactctaaagtttactgtataactagttagtagataaacactatgtttaatt 
aagttggatttaaataggggaaagtcccttagaataaaattcttgttatattcttactgc 
aattttgttaagtcacaaatcaccacaggaaaaa
> 1420126
tgggagtgaacactagactgctatacctttattggcataagtggtggataatatagacag 
cttccttcactacagattacattacagtgttaaaagtacattggttaactattacatagg 
tatagcagctgtgcctcctgttttaaaatctctatcttaactaaatttagtgagtacttt 
taagaggccataaaacacaagaatttggcattcacaaactttgtttgtggactggtgctt 
atctttaaagcattatggcagggagatagtgtaagtaaatataaaccaaattaattaaac 
tggctatgactaaaaagcttttaaaatcaaagacaaaactcacagctaggttttttggat 
aagatatggctaacttctatggacttcattaaaatcctaactctaaagtttactatataa 
ctagttaatagataaacactctgttttaactaagttggatttaaataggggaaagtcctt 
caggatgaaattcttattatattattgttgtaactttgttaaatcacaaatcaccacagg 
aaaaa
> 1420127
attggcaacagtggtggtgatataatatagacagttttctcactacagattacattacag 
tgttaaaagtacattggttaactattacatggtatagcggctatgcatcctgttttaaga 
tctctgtcttaactaaacttagtgagtactttgaagaggccgtaaaacacaagaatttag 
catttacaaactttgtttgtagactagtgtttatcttcaaagcgttatggcagggagaca 
gtgtgagtaaatataaaccaacttaattaaactagctatcactaaaaagcttttaaaatc 
aaagacaaaactcacagctaggtttcttggataagatatggctaacttctatggacctca 
ttaaaaccctaactctgaagttactatataactagttaatagatgaacactgtattttac 
ctaagttggatttaaataggggaaaagtctttcaggatgaaatttttattatactattgt 
tgtaattttgttaagtcacaaatcaccacaggaaaaa
> 1420128
tgggcggtagactgctaaactttattggcaatagtggttgattatatagacaggttttca 
ctacagattacaccacaatattaaaagtacattggttaactattacatggtatagcagct 
atgcatcctgttttaagatctctatcttaactaaacttagtgagtactttgaagaggcca 
tagacacaagaatttggcattcacaaaccttgtttgtagactggtgcttatcttcaaagc 
attatggcagggagatagtgtaagtaaatataaaccaacttaattaaactagctatcact 
taaaagcttttaatatcaaagacaaaactcacagctaggttttttggataatatatggct 
aacttctacggacctcattaaaatcctaactctataaagttcactatataactagttaat 
agataaacactatgtttcaactaaattggattaaaatagggtaacgtccttcaggatgaa 
attcttattattgttactttgttaaatcacaaatcaccacaggaaaaa
> 1420134
tgggtcgaacatactgctcccccttattggcataagtggtttttcttatagacagtttcc 
tcactacagattacatcacagtgttaaaagtacattggttaactattagactttgttttt 
tgatctcatggtgtagtagcaatacgtcatgttttaaaatctttagtctaactagattta 
gtgagtacaattcaaggacaaacagacacagcatatcatgtgggaaagaggaaacccagc 
acaaaccatctcatggccatctaattcccacaagctgaagaagttacaaacacaaaaaat 
cctatctttagactagtgtctatctttaaagtgtccttggcagagaaacagtgtgagaaa 
atacaaatcaacttagctagctactgttaaaagtttctaaagtcaaggacaaaactcaca 
gctgggtttcttttgatcaagaataatatatgtctaacctctatagacctcattaaaatc 
ctaactctaaagtttactgtataactagttagtagataaacactatgtttaattaagttg 
gatttaaataggggaaagtcccttagaatgaagttcttattatgtaattttgttaaatca 
caaatcaccacaggaaaaa
> 1420138
tgggttaccagtgactgctcaaccctttattggcaacagtggttgtattatatagacagt 
ttttcactacagattacatcccagtgttaaaagtaccttggttaactcttacatggtata 
gcagctatgcatcctgttttaagatctctatcttaactaaacttactgagtactttgaag 
aggccatagacacaagaatttggcattcacaaaccttgtttgtagactggtgcttatctt 
caaagcattatggcagggagataatgtaagtaaatataaaccaacttaactaaactagct 
atcacttaaaagcttttaaaatcaaggtcaaaactcacagctaggttttttggataatat 
atgtctaactttcatgaacctcattaagatcctaactctaaagtttactatataactagt 
taatagataaacactatgttttaactaagttggatttaaataggggaaaactccttcagg 
atgaaattcttattatattattgttgtaattttgttaaatcacaaatcaccacaggaaaa 
a
> 1420140
tgggagtgacaaccactacgactgcgtgatacctcgtttattggcaacagtggtggtgat 
aatatttagacagtttttcactacagattacgttacagtgttaaaagtacattggttaac 
tattacgtggtatagcagctacacatcctgttttaagatctctatcttaactaaacttag 
tgagtactttgaagaggccataaacacaagaatttggcattgacaaactttgtttgtaga 
ctggtgcttatcttcaaagcgtagtgtcagggagatagtgtaagtaaatataaaccaact 
taattaaactagttatcacttaaaagctttcacaatcaaagacaaaactcacagctaggt 
tttttggataatatatgtctaacttttatgaacctcattaaaatcctaactctaaagttt 
accatataactagttgatagataaacacggtgttttaactaagttggatttaaatagggg 
aaagtccttcaggatgaaattcttattatattattgttgtaactttgttaaatcacaaat 
caccacaggaaaaa
> 1420142
tggggagtcctagactgctcactttattggcaacagtggttgatatatatagacagtttt 
cctcactacagattacattacagtgttaaaagtacattggttaactattacatggtatag 
cagctatgcatcttgttttaagatctctatcttaactaaacttagtactttgaagaggcc 
atagacacaagaatttggcactcacaaaccttgtttgtagactggtgcttatcttcaaag 
tgtggcagggagatagtgtaagtaaatataaaccaacttaattaaactagctatcactta 
aaagcttttaaaatcaaagacaaaacactcagctaggtttttttggataatatatggcta 
acttctatggacctcattaaaatcctaactctaaagtttactatatataactagttaata 
gataaacactatgttttaactaagttggattaaaataggtcaaagtctttcaggatgaaa 
ttcttattatactattgttgtaactttgttaaatcacaaatcaccacaggaaaaa
> 1420726
tgggcgcttggactgctcaaattttatcggcataagtggttgattatatagacaattttt 
ttacttcagattacaccacagtgttaaaagtacattggttaactattacatggtatagca 
gctatacatcctgttttaagttctctatcttaactaaacttagtgagtactttgaagagg 
ccatagacacaagaatttggcattcacaaaacttgtttgtagactggtgcttatcttcaa 
agtgttatggcagggagatagtgtaagtaaatataaaccaacttaattaaactagctatc 
actaaaaagctcttaaaatcaaagacagaactcacagctaggttttttggataatatatg 
gctaacttctatggacctcattaaaatcctaactctaaagtttactatataactagttaa 
tagataaacactatgttttaactaagttggatttaaataggggaaagtccttcaggatga 
aattcttattatgttattgttgtaactttgttaaatcacaaatcaccacaggaaaaa
> 1420727
cgagcgcaggatgctaaattatattggtaacagcggctgattatttagaagtttttcgct 
acagattacaccacagtgttagaagtccattggttaactattacatggtacagcagctgt 
gcatcctgttctaagatctctgtcttaactaagcttagtgagtactttgaagaggccata 
gacacaagcatttggcattcacaaaccttgtttgtagactggtgcttatcttcaaagcgt 
tatggcagggtgacagtgtaagtaaatataaaccaacttaattaaactagctattactaa 
aaagcttttaaaatcaaagacaaaactcacagctaggttttttggataatatatgtctaa 
cttttatggaccttgttaagatcctaactctgaagtttactatataactagttaatagat 
aaacactatgttttaactaagttggattaaaataggggaaagtccttcaggatgaaattc 
ttattatgttattgttgtaactttgttaaatcacaaatcaccacaggaaaaa
> 1420731
tgggcgcattgaactgctcaaatcttattggcataagtggttgatatatatagacagttt 
ctcaactacagattacatcacagtgttaaaagtacattggttaacttttacatggtacag 
cagctatacatcatgttctaagatctttatcttaactaaacttcgtggatacaatttagg 
ggcaattaggtacaatacatcatgttttaagatctctatcttaactaaacttagtacaat 
ttaagggcaattagatacaatacatcatgtggaaaggaggagactcggtacaaatcatcc 
catggccagccagtctttacaatttgaagaggtcacagacacaagaatttggcattcgca 
aatcttgtttttagactggtgcttatctttaaagcgttgtggcagggagacagtgtaaga 
aaatataaaccaacttaactagctatcacttaaaagcttttaaaatcaaggacaaaattc 
acagctaggtttcttggataatatgtctaacttctatgaacctcactaagatcctaactc 
taaagtttactatataactagttagtagataaacactatgttttaactaagttggactta 
aataggggaaagtccttcaggatgatttcttattatattattgttgtaactttgttaaat 
cacaaatcaccacaggaaaaa
> 1420732
tgggcgcatgtgactgctcaaatctttattggcaacagtggttgatatatatagacagtt 
tttccactacagattacatcccagtgttaaaagtacattggttaactattacatggtata 
gcagctatacatcctgttttaagatttctatcttaactaaacctggtgagtactttgaag 
aggccatagacacaagaatttggcattcataaactttgtttgtagactggtgtttatctt 
cagagcgttatggcagggagacagtgtgagtaaatataaaccaacttaactaaactagct 
atcacttaaaagattttaaaatcaaagacaaatctcacagctaggttttttggataaaat 
atggctaacttttatgaacatcattaagatcctaactctaaagtttactatatagctagt 
taatagatagacactatgttttaattaagttggattaaaatagggaaatgtccttcagga 
tgaaattcttattatattattgttgtaactttgttaaatcacaaatcaccacaggaaaaa
> 1420733
tgggcgcatgtgactgctcaaactttattggcaacagtggttgatatatatatagacagt 
ttttccactacagattacattacagtgttaaaagtacattggttaactattatgtggtat 
agcagctacacattctaagatctctatcttacctaaacttagtgagtactttgaagaggc 
cataaacacaagaatttggcattgacaaactttgtttgtagactggtgcttatcttcaaa 
gcgttgtgtcagggagatagtgtaagtaaatataaaccaacttaattaaactagctatca 
cttaaaagctttcacaatcaaagacaaaactcacagctaggttttttggataatatatgt 
ctaacttttctgaacctcattaaaatcctaactctaaagtttactatataactagttgat 
aaacactgtgttttaactaagttggatttaaataggggaaagtccttcaggatgaaattc 
ttattgtattattgttgtaactttgttaaatcacaaatcaccacaggaaaaa
> 1420734
tgggcgctggactgctcaaactttattggtgtaagtggttaattatataggcagtttttt 
actacagattacatcatagtgttaaaagtacattggtcaactattaggctttgttttttg 
atcacacggtacagtagcaatacatcacattctaaaatcttcaacttaactaaatttaat 
gagtacaattcaaggacaaacaggtgcagcatatgatgtgggaaagaggagactcagcac 
aaaccatctcatgaccagccaattccacaagctgaagaggttacagacacaaaaatctgg 
catttacgaatcttgtttttagactaatgtatatctttaagcgttatggcaggaagacag 
tatgagaaaacataaatcaacttaattagctgccgcttagaagcttctaaaatcaaggac 
aaaactcacagctgggtttcttttgatcaagaataacatatgcctaacttctaggaacct 
cattaaaatcctaactctaaagtttactatataactagttagtagataaacactatgttt 
taactaagttggatttaaatagggaaagtccttctggatgaaattcttattatatcattg 
ttgtaactttgttaaatcacaaatcaccacaggaaaaac
> 1420735
tgggcgcgttgactgctcaaaccctattggcaacagtggttgattatatagacagttttt 
cactacagattacatcacagtgttaaaagtacattggttaactattacatggtatagcag 
ccatgcatcctgttttaagatctctatcttaactgaacttagtgagtactttgaagaggc 
cataaaacacaagaatttagcatttacaaactttgtttttagaccggtgcttatcttcaa 
agcgttatggcagggaaacagtgtaagtaaatataaaccaacttaattaaactagctata 
actaaaaagcttttaaaatcaaagacaaaactcacagctaggttttttggataagatatg 
gctaacttctatggacctcattaaaatcctaactaaagtttactatataactagttaata 
gataaacactgttttaattaagttgaatttaaatagaggaaaagtccttcaggatgaaat 
ttttattatactattgttgcaattttgttaagtcacaaatcaccacaggaaaa
> 1420736
tgggcgcttgtgactgctcaaactttattggccacagtggttgattatatagacagtttt 
tcactacagattacatcacagtgctaaaagtacattggttaactgtgacatatagcagct 
atacatcatgttttaagatctctatgtaaattaaatttagtgagtactttgaagaggcca 
taaaacacaagaatttggcatttacaaattttgtttgtagactggtgcttatcttcaaag 
tgttatggcagggagacagtgtaagtaaatataaaccaacttaattaaactagctatcac 
ataaaatcttttaaaatcaaagacaaaactcacagctaggtttttttggataagatatgg 
ccaactttaccgacctcattaaaatcttaattctaaagtttactatataactagttaata 
gataaacactatgtttcaactaagttggattaaaataggggaaagtccttcaggatgaaa 
ttcttattacattattgttgtaattttattaaatcacaaatcaccacaggaaaaa
> 1420737
tgggcgctatgtgactgctcaaactttggcaatggtagttgattatatagacagttcttc 
actacagattacattacagtgttaaaagtacattggttaactattacatggtatagcagc 
tatacatcctgttttaagatctctatcttaactaaacttagtattttgaagaggccataa 
aacacaagaatttagcatttacaaactttgtagactggtgcttatcttcaaagtgttatg 
gcagggagacaatgtaagtaaatacaaaccaacttaattaaactagcgttcactaaaaag 
cttttaaaatcaatgacaaaactcacagctaggttttttggataagatatggctaacttc 
tatgaacctcattaaaatcctaactctaaagtttactatataactagttaatagatggac 
actatgttttaactaagttggattaaaatagggggaaagtccttcaggatgaaattcttg 
ttatactattgttgtaattttaagtcacaaatcaccacaggaaaaa
> 1420738
tgggcgctgtggactgtctcaaatctttattggcataagtggttgatatatatatgacag 
tttctcaactacagattacatcacagtgttaaaagtacattggttaacttttacatggta 
cagcagctatacatcatgttctaagatctttatcttaactaaacttcgtggatacaattt 
aggggcaattaggtacaatacatcatgttttaagatctctatcttaactaaacttagtac 
aatttaagggcaattagatacaatacatcatgtggaaaggaggagactcggtacaaatca 
tcccatggcctgactgtctttacaatttgaagaggtcacagacacaagaatttggcattc 
gcaaatcttgtttttagactggtgcttatctttaaagcgttgtggcagggagacagtgta 
agaaaatataaaccaacttaactagctataactt
> 1420739
tgggcgtttggtactgctcaaactttattggcaacagtggttgattatacagacagtttt 
tccactacagattacattacagtgttaaaagtacattggttaactattacatggtatagc 
agctgtgcatcctgttttaaatctctatcttagctaaacttagtgagtactttgaagagg 
ccacagacacaagaatttggcatttacaaactttgtttgcagactggtgcttatcttcaa 
agcgatgtggcagggagatagtgtaagtaaatataaaccaacttaattaaactagctatc 
acttaaaagcttttaaaatcaaagacaaaactcacagctaggttttttggacaatatatg 
gctaacttctatggacctcattaaaataggtaaacactatgttttaactaagttggattt 
aaataggggaaagtccttcaggatgaaattcttattatattattgttgtaactttgttaa 
atcacaaatcaccacaggaaaaa
> 1420741
tgggcgctgtgactgctcaaactttattggcaacagtggttgattatatagacagttttt 
cactatagattacattacagtgttaaaagtacattggttaactattacatggtatagcag 
ctatgcatcctgttttaagatctctgtcttaactaaacttagtgagtattttgaagaggc 
cataaaacacaagaatttagcatttgcaaactttgtagactggtgcttatcttcaaagcg 
ttatggcggggagacagtgtaagtaaatataaaccaacttaattaaactagctatcacta 
taaagctttcaaaatcaaagacaaaactcaaagctaggttttttggataagatatggcta 
acatctgtggacctcattaaaatcctaactctaaagtttactgtataactagttaataga 
taaacactatgttttaactaagttggatttaaataggggaaagtccttcaggatgaaatt 
cttgttatattattgttgtaactttgttaaatcacaaatcaccacaggaaaaa
> 1420744
tgggcgcatgtgactgctcaaactcttattggcaacagtggttgatatatatagccagtt 
tttccactacagattacatcatggtgttaaaagtacgttggttaactactacgtggtata 
gcagcgatacatcatgttttaagatctctgtcttaactaaacttagtaggtacaatttag 
gggcaattaggtacagtacatcatgtggaaaggaggagactcagtacaaatcatcccatg 
gccagcctgtctttacaatttgaagagttcacagacccaagactttggcattcacaaatc 
ttgtttttagactggtgcttatctttaaagcgttatggcagggagacagtgtaagtaaat 
ataaaccaactaaactagctatcacttagaggcttttaaaatcaaggacaaaactcacag 
ctaggtttcttggataatatatgtctaacttttatgaacctcattaaaatcctaactcta 
aagtttactatgtaactagttaatagatgaacactatgttttaactaagttgggttgaaa 
taggggaaagtccttcaggatgaaattcttattatattattgttgtaactttgttaaatc 
acaaatcaccacaggaaaaa
> 1420747
ttggaggagattggtgatttgtgcatttaacaaaattacaacaataataagacatttcat 
cctccaaggactttcccctattcaaatccaacttaattaaaaaatagtatttatctacta 
actagttatacagtaaactttagaggtaggattttaatgaggttcattaaagaagttaga 
catatattattcatgaccaaaagacacctacatacgagttatagaaacttttaagtgata 
gctagttaagttggtttatattttctcctattgtctccctgccataaacactttaaagat 
aagcactgattttaaaccaagatttgttatgtctgtgacctcttcaacttgtggagattg 
actggccatgggatgatttgtactgggtctcctcctttccacatgatgtattgtacctaa 
ttgcccttaaattgtactcactaaatttagttaaaacaaagatcttagaacatgatgtat 
agctgctgtaccatgtaaaagttaaccaatgtacttttaacactatgatgtaatctatag 
ttagaaactgtctcataatctacaacttatgccaataaaattttgagcattccagcgacc 
a
> 1420749
tgggcgactgactactgctcaaacctctattggcaacagtggttgatttatatagacagt 
ttttccactacagattacatcacagtgttaaaagtccattggttaactattacatggtat 
agcagctatgcatcctgttttaagatctctatcttaactaaacttagtgagtactttgaa 
gaggccataaaacacaagaatttagcatttacaaactttgtttgtagactggtgcttatc 
ttcaaagcgttatggcggggagacagtgtaagtaaatataaaccaacttaattaaactag 
ctctcactatatatctttttaaaatcaaagacaaaactcatagctaggttttttggataa 
gatatggctaacttctatggacctccttaaaatcctaataatgctaaagtttattgtata 
actagttaatagataaacactatgttttaactaagttgggatttaaatagggggaaaagt 
ccttcagggatgaaattcttaattgtatttttggtgtaaacttttgttaaatcaccaatt 
caccccccgaaaaa
> 1420750
tgggcgcattgtggactgtctcaaacctcattggcaacagtggttgatatattatagaca 
gtttttccactacagattacatcccagggttaaaagtccattggtcaactattacatggt 
atagcagctctgcatcctgttttaagatgtctatcttaactaaacttagtgagtactttg 
aagaggccatagacacaagaatttggcattcacaaaccttatttgtagactggtgcttat 
cttcaaagcgttatggcagggagacagtgtaagaaaatatacaccaacttaacaagatat 
cacttaaaccttcttttactcatagccaggtgtcttttggtcaagaataatatatgtcta 
acttccatgaacctcattagaatcctaactctcaagtttactgtataactaattcataga 
taaacactatgttttaactaagttggatttaaataggggaaagtccttcaggatgaaatt 
cttattatattattgttgtgattctgttaaatcacaaatcaccacaggaaaaa
> 1420751
tgggcgtctctgtgtactgctcaaactttattggcaacagtggttgattattacagacag 
tttttcactacagattacattacagtgttaaaagtacattggttaactattacatggtat 
agcagctgtgcatcctgttttaaatctctatcttagctaaacttagtgagtactttgaag 
aggccacagacacaagaatttggcatttacaaactttgtttgcagactggtgcttatctt 
caaagcgatgtggcagggagatagtgtaagtaaatataaaccaacttaattaaactagct 
atcacttaaaagcttttaaaatcaaagacaaaactcacagctaggttttttggacaatat 
atggctaacttctatggacctcattaaaataggtaaacactatgttttaactaagttgga 
tttaaataggggaaagtccttcaggatgaaattcttattatattattgttgtaactttgt 
taaatcacaaatcaccacaggaaaaa
> 1420752
tgggcgctgactgacgtactgctcaaactcttattggcaacggtggttgatatattaaat 
agacagtttttccactacagattacattacagtgttaaaagtacattggttaactattac 
aaggtatagcagctatgcatcctgttttaagatctctatcttaactaagtttagtgagta 
ctttgaagaggccataaaacacaagaatttggcattcacaaatcttgtttgtagactggt 
gcttatcttcaaagtgttatgtcagggagatagtgtaagtaaatataaaccaacttaact 
aaactagctatcacttaaaagcttttaaaatcaaggacaaaactcacagctaggtttctt 
ggataatatatgtctaacttttatgaatctcattaaaatcccactccaaaatttactata 
taactagttaatagataaacactatgttttaactaagttggatttaaatagggggaagtc 
cttcaggatgaaattcttattatattattgttataactttgttaaatcacaaatcaccac 
aggaaaaa
> 1420754
tgggcgctgtgactgctcaaactttattggccacagtggttgattatatagacagttttt 
ccactacagattacatcacagtgctaaaagtacattggttaactgtgacatatagcagct 
atacatcatgttttaagatctctatgtaaattaaatttagtgagtactttgaagaggcca 
taaaacacaagaatttggcatttacaaattttgtttgtagactggtgcttatcttcaaag 
tgttatggcagggagacagtgtaagtaaatataaaccaacttaattaaactagctatcac 
ataaaatcttttaaaatcaaagacaaaactcacagctaggtttttttggataagatatgg 
ccaactttaccgacctcattaaaatcttaattctaaagtttactatataactagttaata 
gataaacactatgtttcaactaagttggattaaaataggggaaagtccttcaggatgaaa 
ttcttattacattattgttgtaattttattaaatcacaaatcaccacaggaaaaa
> 1420757
tgggcgcttgaactgctcaaaccttattggcaacagtggttgattatacagacagttttc 
cgctacagattacattacagtgttaaaagtacattggttaactattacatggtatagcag 
ctgtgcatcctgttttaaatctctatcttagctaaacttagtgagtactttgaagaggcc 
acagacacaagaatttggcatttacaaactttgtttgcagactggtgcttatcttcaaag 
cgatgtggcagggagatagtgtaagtaaatataaaccaacttaattaaactagctatcac 
ttaaaagcttttaaaatcaaagacaaaactcacagctaggttttttggacaatatatggc 
taacttctatggacctcattaaaataggtaaacactatgttttaactaagttggatttaa 
ataggggaaagtccttcaggatgaaattcttattatattattgttgtaactttgttaaat 
cacaaatcaccacaggaaaaa
> 1420758
tgggcgcatggactgctcaaactttattggcaacagtggttgattatatagacagttttc 
ccactacagattacattacagtgttaaaagtacattggttaactattacatggtatagca 
gctatacatcatgttttaagatctctatcttaattaaagttagtgagtactttgaagagg 
ccatagacacaagaatttggcattcacaaaccttgtttgtagactggtgcttatcttcaa 
agcgttgtggcagggagacagtgtaagtaaatataaaccaacttaattaaactagctatc 
acttaaaagcttttaaaatcaaagacaaaactcacagctaggttttttggataatatatg 
tctaacttttatgaacctcattaagatcctaactctaaagtttacaatataactagttaa 
tagataaacactatgttttaactaaattggattaaaataggggaaagtccttcaggatga 
aattcttattatattattgttgtaactttgttaaatcacaaatcaccacaggaaaaa
> 1420759
tgggcgcatgtgactgctcaaatctttatcggcataagtggttgatatataatagacaat 
ttttccttacttcagattacaccacagtgttaaaagtacattggttaactattacatggt 
atagcagctatacatcctgttttaagttctctatcttaactaaacttagtgagtactttg 
aagaggccatagacacaagaatttggcattcacaaaacttgtttgtagactggtgcttat 
cttcaaagtgttatggcagggagatagtgtaagtaaatataaaccaacttaattaaacta 
gctatcactaaaaagctcttaaaatcaaagacagaactcacagctaggttttttggataa 
tatatggctaacttctatggacctcattaaaatcctaactctaaagtttactatataact 
agttaatagataaacactatgttttaactaagttggatttaaataggggaaagtccttca 
ggatgaaattcttattatgttattgttgtaactttgttaaatcacaaatcaccacaggaa 
aaa
> 1420760
tgggcgcattggacttctcaaatctttatctggcataagagggtgatatatatatgacag 
ctttttgctacaaattacatcacagtgttaaaagtacattggttaactattacatggtat 
agcagctatgcatcgtgttttaagatctttgttttaactaaacttagtgggtacaattta 
ggggcagttaggtacaatacatcatgttttaagatctctgtcttaactaaacttagtgag 
tacaatttaggggcaactaggtacaatacatcatgtggaaaggaggagactcagtacaaa 
tcatcccatggtcagccagtctttacagtttgaagagttcagagacacgagaatttggca 
ttcacaaatcttgtttttagactggggcttatctttaaagcgttatggcagggagacagt 
gtaagaaaacataaaccaacttaactagatatcacttaaaagcttctataactcatagct 
aggtgttttatggtc
> 1420761
tgggcgctggactgctcaaactttattggtaatagtagttgattatatagacagtatttc 
attatagattacaccacagtgttaaaagtatattggttaactattacatggtatagcagc 
tatgcatcctgttttaagatcgctatcttaactaaacttagtgagtcctttgaagaggcc 
ataaaacacaagaatttagcatttgcaaactttgtttgtagactggtgcttatcttcaaa 
ggcgttatggcagggagacagtgtaagtaaatataaaccaacttaattaaactagctatc 
actaaaaagcttttcaaatcaaagacaaaattcacagctaggttttttggataagatatg 
gctaacttctatggacctcattaaaatcctaactctaaagtttactatataactagttaa 
tagataaacactatgttttaactaagttggattaaaataggggaaagtccttcaggataa 
aatttttattatattattgttgtaactttgttaaatcacaaatcaccacaggaaaaa
> 1420762
tgggcgctgtgactgctcaaaccttattggcaacagtggttgatatatatagacagtttt 
tccactacagattacattacagtgttaaagtatattggttaactatcacatggtatagca 
gctgtgcatcctgttttaagatctcgaccttaactaaacttagtgagtactttgaagagg 
ccataaaacacaagaatttagcatttacaaattttgtttgtagactggtgtttatcgtca 
aagcgttatggcagggagacagtgtgagtaaatataaaccaacctaattaaactagctat 
cactaaaaagcatttaaaatcaaagacaaaactcacagctttggttttttggataagata 
tggctaacttctatggacctcattaaaatcctaactctaaagttactatataactagtta 
atagataaacactatgttttaactaagttggatttaaataggggaaaagtccttcaggac 
gaaatttgtattatactattgttgtcacaaatcaccacaggaaaaa
> 1420763
tttttggctttggtgatttgtgcatttaacaaagttacaacaatattaagaaatttcatc 
ctgaaggactttcccctatttaaatccaacttagttaaaacatagtgtttatctaataaa 
tagttatatagtaaactttagagttaggattttaatgagcttcataaaagttagacatat 
atcatccaaaaaacctaactgtgagttttgtccctgattttaaaagcttttaagtgatag 
ctagtttagttaagttggtttatatttactcacactatctccctgccataatgctttgaa 
gataagcaccagtctacagacaaggtttgtgaatgccaaattcttgtgtctatggcctct 
tcaaagtactcactaagtttagttaagatagagatcttaaaacaggatgcatagctgcta 
taccatgtaatagttaaccaatgtacttttaacactgggatgtaatctgtagtgaaaaac 
tgtttgtataatcaaccactgttgccaataaagtttgagcagtccagcgccca
> 1420765
tgggcgctgtgactgctcaaatccttattggcataagtggttgattatatagacagtttt 
tcactacagattacatcatagtgttaaaagtacattggttaacttttacatggtacagca 
gctatacatcatgttctaacatatttgtcttaactaaatttagtgagtacaatttaaggg 
caattaggtacaatacatcatgtggaaaggaggagactcagtacaaatcataccatggcc 
agcaagtctccacaagttgaagaggtcacagacacaagaattgggcattcgcaaatcttg 
ttttcagaccagtgcttatctttaaagtgttatgacaaggagacagtgtaagaaaatata 
aaccaacttaactagatatcacttaaatgcttctataactcatagctagatgtcttttgg 
tcaagaataatatatgtctaacttctatgaatctcattaaaatcctaactctaaagttta 
ctgtaactagttagtagataaacactatatattaattacattggatttaaataggggaaa 
gtccttcaggatgaaattcttattatattattgttgtaactttgttaaatcacaaatcac 
cacaggaaaaa
> 1420766
tgggcgcattgactgctcaaaccttattggcaacagtggttgattatatagacagttttt 
ccactatagattacattacagtgttaaaagtacattggttaactattacatggtatagca 
gctctgcatcctgttttaagatctctgtcttaactaaacttagtgagtattctgaagagg 
ccataaaacacaagaatttagcatttgcaaactttgtagactggtgcttatcttcaaagc 
attatggcagggagacagtgtgagtaaatataaaccaacttaactaaactagctatcact 
taaaagcttttaaaatcaaagacaaaactcacagctaggttttttgataagatgtggcta 
acttctatggacctcattaaaatcctaactctaaagtttactatatagctagttaataga 
taaacactatgttttaactaagttagattaaaataggggaaagtccttcaggatgaaatt 
cttattatattattgttgtaactttgttaaatcacaaatcaccacaggaaaaa
> 1420767
tgggcgctgtgactgctcaaactttattggcaacagtggttgattatataggcagttttt 
cactacagattacattacagtgttaaagtatattggttaactatcacatggtatagcagc 
tgtgcatcctgttttaagatctcgaccttaactaaacttagtgagtactttgaagaggcc 
ataaaacacaagaatttagcatttacaaattttgtttgtagactggtgtttatcgtcaaa 
gcgttatggcagggagacagtgtgagtaaatataaaccaacctaattaaactagctatca 
ctaaaaagcatttaaaatcaaagacaaaactcacagctttggttttttggataagatatg 
gctaacttctatggacctcattaaaatcctaactctaaagttactatataactagttaat 
agataaacactatgttttaactaagttggatttaaataggggaaaagtccttcaggacga 
aatttgtattatactattgttgtcacaaatcaccacaggaaaaa
> 1420768
tgggcgcgtgtagaactgctcaaacctcattggcaacagtggttgataatatatagacag 
tttttccactatagattatgttacagtgttaaaagtatattggttaactattacatggta 
tagcagctatgcatcctgttttaagatctctatcttaacttagtactttgaagaggccat 
aaaacacaaaaatttggcattcacaaactttgtagactggtgtttatcctcaaagcgtta 
tggcagggagatagtgtaagtaaatataaaccaacttaattaaactagctatcactaaaa 
agcttttaaaatcaaagacaaaactcacagctatgttttttggataagatatggctaact 
tctatgaacctcattaaaatcctaactctaaagtttactatataactagttaatagataa 
acactatgttttaactaagttggatttaaataggggagagtccttcaggatgaaattctt 
attatattattgttgtaattttgttaaatcacaaatcaccacaggaaaaa
> 1420770
tgggcgcaatgtgactgtctcaaaccttattggcaacagtggtgtgatatatatagacag 
ttttctccactacagattacattacagtgttaaagtatattggttaactatcacatggta 
tagcagctgtgcatcctgttttaagatctcgaccttaactaaacttagtgagtactttga 
agaggccataaaacacaagaatttagcatttacaaattttgtttgtagactggtgtttat 
cgtcaaagcgttatggcagggagacagtgtgagtaaatataaaccaacctaattaaacta 
gctatcactaaaattcatttaaaatcaaagacaaaacttacagctttggttttttggata 
agatatggctaacttctatggacctcattaaaatcctaactctaaagttactatataact 
agttaatagataaacactatgttttaactaagttggatttaaataggggaaaagtccttc 
aggacgaaatttgttat
> 1420774
tgggcgcgttgactgctcaaaccttattgacataagtggttgatatatatagacagtttt 
tccactacagattacatcacagtgttaaaaatatattggttaacttttacatggtacagc 
agctatacatcatgttctaagatctttgttttaactacatttagtgagtacaatttaaag 
gcaattaggtacaatacatcatgtggaaaggaggagactcagtacaaatcatcccatggc 
cagcaagtctccacaatttgaagaagtcacagacacaagaattgggcattcacaaatctt 
gtttttagactggtgcttatctttaaagtgttatggcaaggagacagtgtaagaaaatat 
aaaccaacttaactagctatcacttaaaaccttctataactcatagctaggtgtcttttg 
gtcaagaataatatatgtctaacttctatgaacctcattaaaatcctaactctaaagttt 
actgtataactaattagtagctaaacactatgttttaattaagttggatatgaataggaa 
aagtccttcaggatgaaattcttattatattattgtaattttgttaaatcacaaatcacc 
acaggaaaaa
> 1420776
tgggcgactgactcgtgagactgctcaatatctttattggcataagtggttggatatata 
aatagacagtttctcaactacagattatatcatagtgttaaaagtacatcggttaacttt 
tacaatagaagaatacagcagctatacatcatattctaagatctttgttttaactaaatt 
tagtgagtacaatttaagggcaattaggtacaatacatcatgtgggaaggaggagactca 
gtacgaatcatcccatggccagaaagtctccacaagttgaagaggtcacagacacaagaa 
tttggcattcacaaatcttgtttttatttttgttacttatctttaaagcattatggcaag 
gagacagtgtaagaaaatataaactaacttaactagctatcacttaaaagcttctataac 
tcacagctt
> 1420777
tgggcgtctctgttactgctcaaaccttattgcaacagtggttgattatttatagacagt 
ttttccactacagattacatcacagtatcaaaagtacattggttaactattacatggtat 
agcagctatgcatcctgttttaagatctctatcttaaacttagtgagtactttgaagagg 
ccatagacacaagaatttggcattcacaaaccttgtttgtagactcgtgcttaccttcaa 
agcattatggcagggagatagtgtaagtaaatataaaccaacttaactgaactagctatc 
acttaaaagcttttaaaatcaaagacaaaactcacagctaggttctttggataatatatg 
tctaacttttatgaacgtcgttaagattctaactctaaagtttactatataactagttaa 
tagataaacactatgttttaactaagttggattaaaataggggaaagtccttcaggatga 
aattcttattatattattgttgtaattttgttaaatcacaaatcaccacaggaaaaa
> 1420778
tgggcgcgttgcactgctcataatccttattggcaacagtggttgatattctatagacag 
tttttccactacacattacattacagtgttaaaagtatattggttaactattacatggtt 
atagcagctatgcatcctgttttaatagctctaccttaactaagctgagtgagtactttg 
aagaggccataaaacacaagaatttagcatttacaaactttgtttgtagactggtgttta 
tcttcaaagcgttatggcagggagacagtgtgagtaaatataaaccaacttaattaaact 
agctatcactaaaaagcttttaaaatcaaagccaaaactcacagctaggttttttggata 
agatatggctaacttctatggacctcattaaaattctaactctaaagttactatataact 
agttgatagataaacactatgttttaactaagttggatttaaataggggaaaagtccttc 
aggatgaaatttttatgatactattgttgtcacaaatcaccacaggaaaaa
> 1420779
tgggcgcatgtgaactgctcaaaccttattggcaatagcagttgatatataatagacagt 
ttttcactacagattacattacagtgttaaaagtacattggttaactattacatggtata 
gcagccatgcatcctgttttaagatctctatctttaagcttagtgagtactttgaagagg 
ccataaaacacaaaaatttggcatttacaaactttgttttagactggtgcttatcttcaa 
agcgttatggcaggaagacagtgtaagtaaatataaaccaacttaaactagctatcacta 
aaaagcttttaaaatcaaagacaaaactcacagctaggttttttggataagatatggcta 
acttctatggacccattaaaatcctaactctaaagttcactatataactagttaatagat 
aaacactatgttttaactaagttagatttaaataggggaaaagtccttcaggatgaaatt 
tttattatattattgctgtaactttgttaaaacacaaatcaccacaggaaaaa
> 1420780
tgggcgcatgtgactgctcaaactttattggcaacagtggttgatatatatagacagttt 
ttccactacagattacattacagtgttaaagtatattggttaactatcacatggtatagc 
agctgtgcatcctgttttaagatctcgaccttaactaaacttagtgagtactttgaagag 
gccataaaacacaagaatttagcatttacaaaccttgtttgtagactggtgtttatcttc 
aaagcgttatggcagggagacagtgtgagtaaatataaaccaacctaattaaactagcta 
tcactaaaaagcgtttaaaatcaaagacaaaactcacagctttggttttttggataagat 
atggctaacttctatggacctcattaaaatcctaactctaaagttactatataactagtt 
aatagataaacactatgttttaactaagttggattaaaataggggaaagtccttcaggat 
gaaattcttattacattattgttgtaattttattaaatcacaaatcaccacaggaaaa
> 1420782
tgggcgcattgaactgctcaaaccttattgacataagtgggtgattttatagacagtttt 
ccactacagattacatcacagtgttaaaaatatattggttaacttttacatggtacagca 
gctatacatcatgttctaagatctttgttttaactacatttagtgagtacaatttaaagg 
caattaggtacaatacatcatgtggaaaggaggagactcagtacaaatcatcccatggcc 
agcaagtctccacaatttgaagaagtcacagacacaagaattgggcattcacaaatcttg 
ttttttgtctggtgcttatctttaaagtgttatggcaaggagacagtgtaagaaaatata 
aaccaacttaactagctatcacttaaaaccttctataactcatagctaggtg
> 1420785
tgggcgttcttactgctcaaatccttattggcaacagtggttgattatatagacagtttt 
tcactacagattacatcacagtgttaaaagtacattggttaactattacatggtacagca 
gctatacatcatgttctaagatctttgttttaactacatttagtgagtacaatttaaggg 
caattaggtacaatacatcatgtggaaaggaggagactcagtacaaatgatcccatggcc 
agcaagtctccacaagttgaagaggtcacggacacaagaattgggcattcacaaatcttg 
tttttagaccaatgtatatctttaagcattatggcaggaagacagtataagaaaatataa 
atcaacttaattagctaccgcttagaagcttctaaaatcaaggacaaaactcacagctgg 
gtttcttttgatcaagaataatatatgtctaacttctacaaacctcattaaaatcctaac 
tctaaagtttactgtaactagttagtagataaacactatatattaattaagttggatatg 
aatagggaaaagtccttcaggatgaaatttttattatattattgttgtaactttgttaaa 
tcacaaatcaccacaggaaaa
> 1420786
tgggcgcattgaactgctcaaatctttattggcaaaagtggttgatatatatagacagca 
tttctgctacacattacatcacaatgttaaaagtacattggttaactattacatggtata 
gcagctatgcatcgtgttttaagatctttgttttaactaaacttagtgggtacaatttag 
gggcagttaggtacaatacatcatgttttaagatctctgtcttaaccaaactaagtgagt 
acaatttaagggcaattaggtacaatacatcgtgtggaaaggaggagacagtacaaatca 
tcccatgttctttcagtctttacaatctgaagagttcacagacacaagaatttggcattc 
acaaaccttgtttgtagactggggcttattcaaagcattatggcagggagatagtgtaag 
taaatataaaccaacttaactgaactagctatcacttaaaagcttttaaaatcaaagaca 
aaactcacagctag
> 1420788
tgggcgactctcgtgactgctcaaactttattggcaacagtggttgataataatatatag 
acagttttccactacagattacattacagtgttaaagtatattggttaactatcacatgg 
tatagcagctgtgcatcctgttttaagatctcgaccttaactaaacttagtgagtacttt 
gaagaggccataaaacacaagaatttagcatttacaaattttgtttgtagactggtgttt 
atcgtcaaagcgttatggcagggagacggtgtgagtaaatataaaccaacctaattaaac 
tagctatcactaaaaagcatttaaaatcaaagacaaaactcacagctttggttttttgga 
taagatatggctaacttctatggacctcattaaaatcctaactctaaagttactatataa 
ctagttaatagataaacactatgttttaactatgttggattaaaataggggaaagtcctt 
caggatgaaattcttattatattattgtaattttgttaaatcacaaatcaccacaggaaa 
aa
> 1420789
tgggcgcgttgactgctcaaaccttattggcataactggttgatatatatagacagtttt 
cctactacagattacatcatagtgttaaaagtacattggttaactattaggctttgtttt 
ttgatcacatggtacagtagcaatatgtcatgtcttaaaatcttcagcctaactaaattt 
agtgagtacaattcaaggagaaacaggcacaacatatcatgtcaaaagaggggacccacc 
acaaaccatctcatggccagccagttcccacaagctgaagaagttacagacacaaaaaat 
cctgtcttcagactagtgtctatcttcaaagtgtccttggcagggaaacagtatgagaag 
atacaaatcaacttagccagatgtcactaaagtcttctaaaatcaaggacaaaattcaca 
gctaggtttattttgataatgaataacatgtgtgcaacttctataaacctcattaaaatc 
ctaactctaaagtttgctgtataactagttagtagataaacactatgttttaattaaatt 
ggatttacataagggaaagtccttcaggatgaaattcttattacattattgttgtaattt 
tgttaaatcacaaatcaccacaggaaaaa
> 1420790
tgggcgcttgactgctcaaattttattggcataagtggttgattatataggcagcttttt 
gctacagattacatcacagtgttaaaagtacattggtcaactattacatggtatagcagc 
catacatcatgttttaagatctttgttttaactaaacttagtgggtacaatttaggggca 
attaggtacaatacatcatgtttaaagatctctatcttaactaaacttagtgagtacaat 
ttaagggcagttaggtacaatacatcatggaaaggaggagacagtacaaatcatcccatg 
gccagccagtctttacaatttgaagagttcacagacacaagaattcggcattcacaaatc 
ttgtttttagactggtgcttatctttaaagcgttatggcagggagacagtgtaagaaaat 
ataagccaacttaactaggtatcacttaaaagcttctataactcatagctaggtgtcttt 
tgatcaagaataatgtatgtctaacttctatgaacctcattaaaatcctaactctaaagt 
ttactgtataactagttagtagataaacactatgttttaattaagttggatttaaatagg 
ggaaattttttcttattgttgcaattttgttaaatcacaaatcaccacaggaaaaa
> 1420791
tgggcgctgtgactgctcaaatctttattggcataagtggttgattatatagacagtttt 
tcactacagattacatcacagtgttaaaagtacattggttaacttttacatggtacagca 
gctatacatcacgtcctaacatctttgtcttaactaaatttagtgagtacaatttaaggg 
caattaggtacaatacatcatgcggaaaggaggagactcagtacaaatcatcccatggcc 
agcaagtctccacaagttgaagaggtcacggacacaagaatttggcattcacaaatcttg 
tttttagactggtgcttatctttaaagtgttatggcaaggagacagtgtaagaaaatata 
aaccaacttaaccagctatcacttaaaagcttctataactcatagctaggtgtcttttgg 
tcaagaataatatatgtctaacttctatgaacctcattaaaatcctaactctaaagttta 
ctatataactagttagtagataaacactatgtttttaattaagttggatttaaatagggg 
aaagtcctttagaatgaaatttttattatattctcgttgcaattttgttaaatcacaaat 
caccacaggaaaaa
> 1420792
tgggcgcattagacatgctcaaaccttattggcaacagtggttgatatttataagacagt 
ttttccactacagattatattacagtgttaaaagtacattggttaactattacatttgta 
tagcagctattcatcctgttttaagacctctatcttaactaaacttagtgagtactttga 
agaggccatagatgcaagaatttggcatttacaaaccttgtttgtagactggtgcttatc 
ttcaaagcgttgaaggcagggagatagtgtaagtaaatagaaaccaacttaattaaacta 
gctatcacttaaaagcttttaaaatcaaagacaaaactcacagctaggttttttggataa 
tatacggctaacttctatggacctcattaaaatcctaactctaaagtttactatataact 
agttaatagataaacactatgttttaactaagttggatttaaatagggaaagtctttcag 
gatgaaattcttattatattattgttgtaactttgttaaatcacaaatcaccacaggaaa 
aa
> 1420793
tgggcgcatggactgctcaaatctttattggcataagtggttgatatatatagacagctt 
tctcactacagattacatcatagtgttaaaagtacattggttaacttttacatggtacag 
cagctatacatcacgttctaacatctttgtcttaactaaatttagtgagtacagtttaag 
ggcagttaggtacaatacatcatgtggaaaggaggagactcagtacaaatcatcccatgg 
ccagcaagtctccacaagttgaagaggtcatggacacaagaattttgcatgtacaaatct 
tgtttttagactggtgcttgtctttaaagtgttataacaaggagacagtgtaagaaaata 
taaaccaactaaactagctatcacttaaaagcttctataactcatagctaggtgtctttt 
ggtcaagaataatatatgcctaacttctatgaacttcattaaaatcctaactctaaagtt 
cactgtaactagttagtagataaacaccatatattaattaatatagatatgaatagggaa 
aagtccttcagggtgaaatttttattatattattgttgtaattttgttaaatcacaaatc 
accacaggaaaa
> 1420794
tgggcgcgttgaactgctcaaaccttattggcaacagtggttgattatatagacagtttt 
ccactatagattatattacagtgttaaaagtacattggttaactattacatggtatagca 
gctatacatcctgtttaaagatctctatcttaactaaacttagtgagtactttgaagagg 
ccatagacacaagaatttagcatttacaaactttgtttgtagactggtatttatcttcaa 
agcgttatggcagggagacagtatgagtaaatataaaccaactaaattaaactagctatc 
acttaaaagcttttaaaatcaaagacaaaactcacagctaggttttttggataagatatg 
gccaacttctatggacctcattaaaatcctaactctaaagttactatataacgagttaat 
agataaacactatgttttaactaagttggatttaaataggggaaaagtccttcaggatga 
aatttttattatactattgttgtcacaaatcaccacaggaaaaa
> 1420795
tgggcgctgtgactgctcaaatctttattggcataagtggttgatatatatagacagttt 
ttctgctacagattacatcacaatgttaaaagtacattggtcaactattacatgatatag 
cagccatacatcatgttttaagatctttgttttaactaaacttggtacaatttaggggca 
attatgtacaatacatcatgtttaaagatctctatcttaactaaacttagtgggtacaat 
ttaggggcaattaggtacaatacatcatggaaaggaggagactcagtacaaatctcccat 
ggccagccagtctttgcaatttgaagaggtcacagacacaagaatttggcattcacaaat 
cttgtttttagactggtgcttatctttaaagcattatggcagggagacagtgcaagaaaa 
tataaaccaacttaactagctatcacttaaaagcttctatgagtcatagctaggtgtctt 
ttggtcaagaataatatatgtctaacttctatgaacctcattaaaatcctaactctaaag 
tttactgtataactagttagtagaaaaacactatgttttaactaagttggatttaaatag 
gggaaagtctttcaggatgaaattcttattatattattgttgtaattttgttacatcaca 
aatcaccacaggaaaaa
> 1420797
tgggcgctggactgctcaaattttattggcaaaagtggttgattatatagacagcatttt 
gctacacattacatcacaatgttaaaagtacattggttaactattacatggtatagcagc 
tatgcatcgtgttttaagatctttgttttaactaaacttagtgggtacaatttaggggca 
gttaggtacaatacatcatgttttaagatctctgtcttaaccaaactaagtgagtacaat 
ttaagggcaattaggtacaatacatcgtgtggaaaggaggagacagtacaaatcatccca 
tgaccagccagtctttacaatctgaagagttcacagacacaagaatttggcattcacaaa 
ccttgtttgtagactggtgcttattcaaagcattatggcagggagatagtgtaagtaaat 
ataaaccaacttaactgaactagctatcacttaaaagcttttaaaatcaaagacaaaact 
cacagctaggttttttggataatatatggctaacttctatgggcctcattaaaatcctga 
ctctaaagtttactacataactagttaatagataaacactatgttttaactaagttggat 
taaaataggggaaagtccttcaggatgaaattcttactatattattgttgtaactttgtt 
aaatcacaaatcaccacaggaaaaa
> 1420798
tttttcctgtggtgatttgtgatttaacaaagttacaacaataatataataagaatttcc 
tcttgagggactttcccctatttaaatgcaacttagttaaaacagtgtttatctactaac 
tagctatacagtaaactttagagttaggattttaatgaggttaatagaagttagacataa 
attattcttgatcgaaagacacctagcaatgagttatagaagctcttaagtgatagctag 
ttaagttggtttatattttcttacactgcctccttgtcgtaatgctttaagaataagcag 
cagtctaaaaacaagatttctgaatgccaaatgcttgtgtccgtgacctcttcgacttgt 
ggagactggctggccgtgggatgatttgcactgagtctcctcctttccacatgatgtatt 
gtacctaaatgcccttaaattctactcgctaaatttagttaagacaaagatgttagaacg 
tgatgtatagctgctggaccatgtaaaagttaaccgatgtactttcaacaccctgatgta 
atctgtagttagaaactgtctatataatcaaccacttatgccaataaaatttgagcagtc 
cagcgccca
> 1420800
tgggctgagtcatcgatcatactgctcaatactctcttattggcaacagtggttgtatca 
tatattaacagacagttttctcactacagattacattacagtgttaaaagtacattggtt 
aactattacatggtatagcagctgtgcatcctgttttaaatctctatcttagctaaactt 
agtgagtactttgaagaggccacagacacaagaatttggcatttacaaactttgtttgca 
gactggtgcttatcttcaaagcgatgtggcagggagatagtgtaagtaaatataaaccaa 
cttaattaaactagctatcacttaaaagcttttaaaatcaaagacaaaactcacagctag 
gttttttggacaatatatggctaacttctatggacctcattaaaataggtaaacactatg 
ttttaactaagttggatttaaataggggaaagtccttcaggatgaaattcttattatatt 
attgttgtaactttgttaaatcacaaatcaccacaggaaaaa
> 1420801
tgggcgtctgtgactgctcaaactttattggcaacagtggttaattattatagacaattt 
ttcactacagattacattacagtgttaaaagtacattggttaactattacatggtatagc 
agctatacatcatgttttaagatctctatcttaactaaacttagtgaatactttgaagag 
gtcataaacacaagaatttggcattcacaaaattttttttatactggtgcttatcttcaa 
agcgttatggcagggagatagtgtaagtaaatataaaccaacttaattaaactagctatc 
acttaaaagcttttaaaatcaaagacaaaactcacagctaggttttttggataatgtatg 
gctaacttctatggacctcattaaaatcctaactctaaagtttactatataactagttaa 
tagataaacactatgttttaactaagttggattaaaataggggaaagtctttcaggatga 
aattcttattatatcattgttgtaactttgttaaatcacaaatcaccacaggaaaaa
> 1420802
tgggcgcttgactgctcaaactttattggcaacagtggttgattatatagacagtttttc 
actacagattacactacagtgttaaaagtacattggttaactattacatggtatagcagc 
tatgcatcctgttttaagacttctatcttaactaaacttagtgagtactttgaagaggcc 
atagacacaagaatttggcatttacaaaccttgtttgtagactggtgcttatcttcaaag 
cgttatggcagggaggtagtgtaagtaaatataaaccaacttaactaaactagctatcac 
ttaaaagcttttaaaatcaaagacaaaactcacagctaggttttttggataatatatgtc 
taacttttatgaacctcattaaaatcctaactctaaagtttactatataactagttaata 
gataaacactatgttttaactaagttggatttaaataggggaaagtccttcaggatgaaa 
ttcttactatattattgttgtaattttgttaaatcacaaatcaccacaggaaaaa
> 1420803
tgggcgctgttagacatgctcataactttattggcaacagtggttgattttttagacagt 
tttttcacttcagatctacattgagtgttaaaagtacattgattaaccattacatggtat 
agcagctatgcatcctgttttaagatctctatcttaactaaacttagtgagtattttgaa 
gaggccataaaacacaagaatttggcatttacaaacttttttgtagactggtgcttatct 
tcaaagtgttatggcagggagacagtgtaagtaaatataaaccaacttaaactagctatc 
actaaaaagcttttaaaatcaaaaacaaaactcacagctaggttttttggataagatatg 
gctaacttctatggacctcattaaaatcctaactctaaagtttactgtataactagttaa 
tagataaacactatgttttaactaagttggatttaaataggggaaagtctttcaggatga 
aattcttattatattattgttgtaactttgttaaatcacaaatcaccacaggaaaaa
> 1420804
tgggcgctggaactgctcaacactttattggcgacagtggtcaattatatagacagtttt 
ttactacagattacatcccagtgttaaaagtacattggttaactattacatggtatagca 
gctatacatcatgttttaagatctttatcttaactaaacttagtgagtactttgaagagg 
ccttagacacaagaatttggcattcccaaaccttgtttgtagactggtgcttatcttcaa 
agtgttatggcagggagatagtgtgagtaaatataaaccaacttgactaaactagctatc 
acttaaaagcttttaaaatcaaggacaaaactcacagctaggttttttggataatatatg 
tctaacttttatgaacctcattaagatcctaactctaaagtttactatataactagttaa 
tagataaacactatgttttaactaagttggatttaaataggggaaagtccttcaggatga 
aattcttattattgttgtaactttgttaaatcacaaatcaccacaggaaaaa
> 1420806
tgggcgcatgtgactgctcaaatctttattggcataagtggttgatatatatagccagct 
ttctgctacagattacatcccagtgttaaaagtacattggttaactattacatggtatag 
cagctgtgcatcctgttttaagatctctatcttagctaaacttagtgagtactttgaaga 
ggccataaaacacaagaatttagcatttacaaactttgtttgtagactggtgcttatctt 
caaagcgttatggcagggagacagtgtaagtaaatataaaccaacttaattaaactagct 
atcactaaaaggcctttaaaatcaaagacaaaactcacagcttggataagatatggctaa 
cttctatggacctcattaaaatcctaactctaaagtttactatataactagttaatagat 
aaacactatgttttaactaagttggatttaaataggggaaaagtccttcaggatgaaatt 
tttattatactattgttgtaattttgttaagtcacaaatcaccacaggaaaaa
> 1420807
tgggcgcatgtgactgctcaaactcttattggcaacagtggttgatatatatagacagtt 
tttccacttcagattacattgagtgttaaaagtacattgattaaccattacatggtatag 
cagctatgcatcctgttttaagatctctatcttaactaaacttagtgagtattttgaaga 
ggccataaaacacaagaatttggcatttacaaacttttttgtagactggtgcttatcttc 
aaagtgttatggcagggagacagtgtaagtaaatataaaccaacttaaactagctatcac 
taaaaagcttttaaaatcaaaaacaaaactcacagctaggttttttggataagatatggc 
taacttctatggacctcattaaaatcctaactctaaagtttactgtataactagttaata 
gataaacactatgttttaactaagttggatttaaataggggaaagtctttcaggatgaaa 
ttcttattatattattgttgtaactttgttaaatcacaaatcaccacaggaaaaa
> 1420809
tttttctaatgctggtgatttgtgacttatcaaaaattacaatagtttaataaaaatttc 
atccctgaaggactttcccctattttaatccaacttagttaaaacatagcgtttatctat 
taactagttataaactttagagttaggatcttaatgaggttcataaaagttagacatata 
ttacccaaaaaacctagctgtgagttttgtccttggttttaaaagcttttaagtgatagc 
tagtttagttaagttggtttatatttacttacactatctccctgccataacactttgaag 
ataagcaccagtctacaaacaaagtttgtgaatgccaaattcttgtgtctatggcctctt 
caaagtactcactaagtttagttaagatagagatcttaaaacatgatgtatagctgctat 
accatgcaatagttaaccaatgcacttttaacactgtggtgtaatctgtaatgaaaaact 
gtctatataatcaaccactgttgccaataaagtttgagcagtccagcgccca
> 1420810
tgggcgcatgtgactgctcaaatctttattggcataagtggttgtattatatagacagtt 
tctaactacagattacatcagggtgttgaaagtacatcggttaacttttacatggtccag 
cagctatacatcacgttctaacatctttgtcttaactaaatttagcgagtagaatttaag 
ggcatttaggtacaatacatcatgtggaaaggaggagactcagtgcaaatcatcccacgg 
ccagccagtctccacaagtcgaagaggtcacggacacaagcatttggcattcagaaatct 
tgtttttagactgctgcttattcttaaagcattacgacaaggaggcagtgtaagaaaata 
taaaccaacttaactagctatcacttaagagcttctataactcattgctaggtgtctttc 
gatcaagaataatttatgtctaacttctattaacctcattaaaatcctaactctaaagtt 
tactgtatagctagttagtagataaacactgttttaactaagttgcatttaaatagggga 
aagtccctcaagaggaaattcttattatattattgttgtaactttgttaaatcacaaatc 
accacaggaaaaa
> 1420813
tgggcgcttggactgctcaaactttattggcaatagtggttgattatatagacagttctt 
cactacagattacattacagtgttaaaagtgcattggttaactattacatggtatagcag 
ctgtgcatcctgttttaagatctctatcttaactaaacttagtgagtactttgaagaggc 
cataaaacacaagaatttagcatttacaaactttttttgtagactggtgcttatcttcaa 
agcgttatggcagggagacagtgtaagtaaatataaaccaacttaattaaactagctatc 
actaaaaagctttcaaaatcaaagacaaaactcacagctaggttttttggataaggtatg 
gctaacttctatggacctcattaaaatcccaactctaaagtttactgtataactagttaa 
tagataaacactatgttttaactaagttggatttaaataggggaaagtccttcaggatga 
aattcttattatattattgttgtaactttgttaaatcacaaatcaccacaggaaaaa
> 1420814
tgggcgctgtgactgcttcaaatctttattggcatagatgattgtttatacagacatgtt 
tttcaattacaccacaatgttaaaagtacacctgaaggtcaagttctaaaggttaactcc 
cagattatgcttcctaaaaggctacagacataaggatctggcattcacaagtcttgtttt 
tagattagtgcttatcttcaaagcgtcatggcaggacagtatgagaacatcaacttcagt 
tagctatcacttaaaagtttctaaattcaaggacaattctcataactaggtttttttgac 
catgaataatatatgtctaacttttacttctaaagcttacagtataaccagttagttttt 
aattaaacactatgtttttaattaaattggatttgaatagggaaaagtccctcaggatta 
aatttttatattattgttgtaattttgttaaatcacaaatcaccacaggaaaaa
> 1420816
tgggcgctgtgactgctcaaactcttattggcaacagtggttgtattatatagacaattt 
ttccactagagatgacatcacagtgttaaaagtacattggttaactattacatggtatag 
cagctatgcatcctgttttaagatctctatcttaactaagtgagtactttgaagaagcca 
taaaacacaagaatttggcatttacaaactttgtttgtagactggtgcttatcttcaaag 
ccttatggcagggagacagtgtaagtaaatataaaccaacttaattaaactagctatcac 
taaaaagcttttaaagtcaaagacaaaactcacagctaggatttttttggataagatatg 
gctaacttctctggacctcattaaaatcctaactctaaagtttactgtataactagttaa 
tagataaacactatgtttcaactaagttggatttaaatagggcaaaagtccttcaggatg 
aaatttttattatactattgttgtaattttgttaagtcacaaatcaccacaggaaaaa
> 1420818
tttttccttgtggtgatttgtgatttaacaaagttacaacaatgatattataagaatttc 
atcctgaaggactttcccttatttaaatccaacttagttaaaacatagtatttatctatt 
cactagttatatagtaaactttagagttaggattttaatgaggttcatagaagttagaca 
tatattatccaagaaacctagctgtgagttttgtctttgattttaaaggcttttaagtga 
tagctagtttagttaagttggtttatatttacttacactatctccctaccataatgatct 
gaagataagcaccagtctacaaacaaggtttgtgaatgccaaattcttgtgtctgtgaac 
tcttcaaattataaagactggctggccatgggatgatttgtactgtctcctcctttccat 
gatatattgtacctaattgcccttaaattgtactcactaagtttagttaacacaaagatc 
ttaaaacatgatgtatagctgctataccatgtaatagttaaccaatgtacttttaacact 
gtgatgtaatctgtagcaaaaagccatctatataatcaaccacttattccaataaaattt 
gagcagtccagcgccca
> 1420819
tgggcgctgtgactgctcaaactttattggcaacagtggttgattatatagacagttttt 
cactacagattacatcacagtgttaaaagtacattggttaactattacatggtctagcag 
ctatgcatcctgttttaagatctctatcttaactaagcttagtgagtactttgaagaggc 
cataaaacacaagaatttggcatatacaaactttgtagactggtgcttatgttcaaagcg 
ttatgggagggagacagtgtaagtcaatataaaccaacttaattaaactagctatcacta 
aaaggcttttaaaatcaaagacaaaactcacagctaggttttttggataagatatggcta 
aattctatggacctcattaaaatcctaactctaaagtttactatataactagttaataga 
taaacactatgttttaactaagttggatttaaataggggaaaagtccttcaggatgaaat 
ttttattatactattgttgtaattttgttaagtcacaaatcaccacaggaaaaa
> 1420820
gcgatgatttagcggccgcgaattcgcccttgggcgcgtgtgactgctcaaactcttatt 
ggcaacagtggttgatatatatagacagtttttccactatagattacattacagtgttaa 
aagtacattggttaactattacatggtatagcagctatgcatcctgttttaagatctctg 
tcttaactaaacttagtgagtattttgaagaggccataaaacacaagaatttagcatttg 
caaactttgtagactggtgcttatcttcaaagcgttatggcggggagacagtgtaagtaa 
atataaaccaacttaattaaactagctatcactataaagctttcaaaatcaaagacaaaa 
ctcaaagctaggttttttggataagatatggctaacatctgtggacctcattaaaatcct 
aactctaaagtttactgtataactagttaatagataaacactatgttttaactaagttgg 
atttaaataggggaaagtccttcaggatgaaattcttgttatattattgttgtaactttg 
ttaaatcacaaatcaccacaggaaaaa
