# Supplementary material for: Novel porcine repetitive elements
Source: BMC Genomics. 2006 Dec 1;7:304. doi: 10.1186/1471-2164-7-304 (PMC1713245; doi:10.1186/1471-2164-7-304)
Supplement: Additional file 5 — Dendrogram file of cloned MPRE61 sequences used to construct Figure 4. The format is the standard output of ClustalX and can be read by various tree viewing and tree making software, including R when using the packages sequinr and ape. Each vertex is labelled consistently with the corresponding fasta file. [file 1471-2164-7-304-S5.dnd]

(
(
(
(
(
(
(
(
1420052:0.04466,
(
1420726:0.00224,
1420759:-0.00038)
:0.01028)
:0.01483,
(
(
(
1420067:0.03509,
1420103:0.03183)
:0.00652,
1420142:0.03292)
:0.00397,
(
1420126:0.02970,
1420140:0.04553)
:0.01459)
:0.00456)
:0.00299,
(
(
(
(
(
(
1420055:0.02237,
(
(
(
(
(
1420064:0.01245,
1420798:0.00890)
:0.08140,
1420747:0.05851)
:0.03511,
(
1420809:0.03817,
1420818:0.06521)
:0.01809)
:0.02935,
1420763:0.02014)
:0.61525,
1420074:0.09004)
:0.02975)
:0.01300,
(
1420090:0.03006,
1420138:0.02169)
:0.00185)
:0.00949,
1420110:0.02274)
:0.00373,
(
(
(
1420752:0.00827,
1420814:0.19004)
:0.01658,
1420804:0.01737)
:0.00580,
1420777:0.03265)
:0.00525)
:0.00309,
1420802:0.01331)
:0.00100,
(
1420128:0.03599,
(
1420727:0.05507,
1420758:0.01072)
:0.00688)
:0.00155)
:0.00271)
:0.00259,
1420801:0.02708)
:0.00039,
(
(
(
1420739:-0.00577,
(
1420751:-0.00426,
1420800:0.03786)
:0.00587)
:0.00713,
1420757:0.00089)
:0.02642,
1420792:0.02503)
:0.00411)
:0.00181,
(
(
(
(
(
(
(
(
(
1420054:0.05394,
(
1420123:0.03702,
1420134:0.05668)
:0.00537)
:0.01042,
1420057:0.04083)
:0.01058,
1420734:0.04148)
:0.01159,
1420789:0.06947)
:0.05074,
(
1420086:0.04880,
1420750:0.06103)
:0.01101)
:0.00395,
(
(
(
(
(
(
(
1420056:0.01516,
1420810:0.00605)
:0.05278,
(
(
(
(
(
1420062:0.06775,
(
(
(
(
(
1420738:0.05636,
1420760:0.03175)
:0.08162,
1420786:-0.01494)
:0.08596,
1420782:-0.00783)
:0.02265,
1420776:0.06360)
:0.07634,
1420790:-0.01526)
:0.02518)
:0.02594,
1420795:-0.01678)
:0.03077,
1420774:0.01751)
:0.00835,
1420791:0.01502)
:0.00204,
(
1420765:0.02846,
1420793:0.04028)
:0.00262)
:0.00440)
:0.01549,
1420785:0.04473)
:0.01463,
1420731:0.04188)
:0.00780,
1420058:0.05848)
:0.00338,
1420797:0.04107)
:0.00808,
1420744:0.04066)
:0.01201)
:0.01069,
1420733:0.03539)
:0.00143,
1420732:0.03748)
:0.00335,
(
1420736:0.00100,
1420754:0.00087)
:0.04383)
:0.00158)
:0.00451,
(
(
1420076:0.03321,
1420749:0.03982)
:0.00587,
1420813:0.01363)
:0.00325)
:0.00093,
(
(
(
(
(
(
1420061:0.03138,
1420127:0.02471)
:0.00447,
(
1420114:0.04347,
1420806:0.01094)
:0.01102)
:0.01134,
(
1420098:0.05953,
1420737:0.00394)
:0.02971)
:0.00294,
(
1420735:0.02824,
(
1420816:0.02485,
1420819:0.01635)
:0.00276)
:0.00261)
:0.00224,
(
(
(
(
(
(
1420762:-0.00550,
1420770:0.02764)
:0.00603,
1420767:0.00091)
:0.01248,
1420788:0.01884)
:0.00222,
1420780:0.00521)
:0.01664,
(
1420778:0.03080,
1420794:0.01691)
:0.01118)
:0.00503,
1420768:0.03680)
:0.00188)
:0.00119,
(
(
(
1420741:-0.00378,
1420820:0.00378)
:0.01957,
1420766:0.01889)
:0.00575,
1420761:0.02838)
:0.00193)
:0.00015,
(
1420779:0.02996,
(
1420803:0.01223,
1420807:0.00460)
:0.01791)
:0.00240);
